# Supplementary material for: Poststroke dendritic arbor regrowth requires the actin nucleator Cobl
Source: PLoS Biol. 2021 Dec 13;19(12):e3001399. doi: 10.1371/journal.pbio.3001399 (PMC8699704; doi:10.1371/journal.pbio.3001399)
Supplement: S1 Data — This Excel file contains all numerical information of all data panels in Fig 1 organized in form of subfolders. The data include mean, SEM, n number, and all individual data points. (XLSX) [file pbio.3001399.s008.xlsx]

## Sheet: Figure 1E
	contra	ipsi
Mean	100	72.6333
SEM	0	6.70274
n	9	9
	100	97.5
	100	91.7
	100	67.3
	100	76.7
	100	48.5
	100	97.1
	100	53.1
	100	74.5
	100	47.3

## Sheet: Figure 1F
	Contra	ipsi
Mean	100	77
SEM	0	6.49725
n	8	8
	100	61
	100	111
	100	84
	100	62
	100	77
	100	94
	100	67
	100	60

## Sheet: Figure 1G
	Contra	ipsi
Mean	100	99.7156
SEM	0	17.6326
n	6	6
	100	145
	100	115
	100	36
	100	93
	100	142.657
	100	66.6367

## Sheet: Figure 1H
	Contra	ipsi
Mean	100	96
SEM	0	14.5659
n	4	4
	100	126
	100	65
	100	115
	100	78

## Sheet: Figure 1I
	Contra	ipsi
Mean	100	108.4
SEM	0	12.6106
n	10	10
	100	134
	100	160
	100	138
	100	86
	100	34
	100	153
	100	94
	100	87
	100	124
	100	74

## Sheet: Figure 1J
	Contra	ipsi
Mean	100	105.375
SEM	0	5.81543
n	8	8
	100	115
	100	105
	100	91
	100	134
	100	84
	100	118
	100	93
	100	103

## Sheet: Figure 1K
	Contra	ipsi
Mean	100	82.0771
SEM	0	11.2193
n	6	6
	100	83
	100	70
	100	109
	100	86
	100	108.942
	100	35.5205

## Sheet: Figure 1L
	Contra	ipsi
Mean	100	98
SEM	0	17.2385
n	4	4
	100	146
	100	71
	100	100
	100	75

## Sheet: Figure 1M
	Contra	ipsi
Mean	100	213.6
SEM	0	20.5281
n	10	10
	100	192
	100	239
	100	209
	100	244
	100	93
	100	332
	100	188
	100	233
	100	258
	100	148

## Sheet: Figure 1N
	Contra	ipsi
Mean	100	237.25
SEM	0	23.6988
n	8	8
	100	181
	100	218
	100	134
	100	263
	100	251
	100	309
	100	204
	100	338

[truncated: 6 more sheets: Figure 1O, Figure 1P, Figure 1T, Figure 1U, Figure 1W, Figure 1X]
