# Supplementary material for: Poststroke dendritic arbor regrowth requires the actin nucleator Cobl
Source: PLoS Biol. 2021 Dec 13;19(12):e3001399. doi: 10.1371/journal.pbio.3001399 (PMC8699704; doi:10.1371/journal.pbio.3001399)
Supplement: S2 Data — This Excel file contains all numerical information of all data panels in Fig 2 organized in form of subfolders. The data include mean, SEM, n number, and all individual data points. (XLSX) [file pbio.3001399.s009.xlsx]

## Sheet: Figure 2B
min	0	5	10	30	60
Mean	100	86.7778	68.1111	38.7778	10.4444
SEM	0	8.55177	9.50796	6.32846	3.73836
n	9	9	9	9	9
	100	85	51	28	2
	100	48	58	15	0
	100	76	52	40	18
	100	77	33	14	14
	100	70	105	55	0
	100	109	80	49	32
	100	116	42	48	20
	100	72	75	29	2
	100	128	117	71	6

## Sheet: Figure 2C
min	0	5	10	30	60
Mean	100	95.6667	86.7778	74.8889	51
SEM	0	14.6771	14.5734	11.9017	10.7587
n	9	9	9	9	9
	100	185	185	139	95
	100	97	90	59	21
	100	77	110	113	113
	100	76	46	28	26
	100	22	55	45	23
	100	100	97	80	39
	100	76	51	42	53
	100	126	92	87	47
	100	102	55	81	42

## Sheet: Figure 2E
	Control	Glu	Glu+Calpeptin	Glu+CP-1	Glu+Chloroquine	Glu+Lactacystin
Mean	100	43	106.3	102.5	30.5	40.1667
SEM	0	4.78888	13.212	11.5818	3.85645	5.02936
n	10	10	10	10	10	6
	100	41	73	56	32	41
	100	46	80	74	31	29
	100	52	98	75	37	32
	100	35	76	84	20	29
	100	37	85	128	22	54
	100	22	155	141	7	56
	100	74	189	138	41
	100	25	105	79	27
	100	55	141	164	38
	100	43	61	86	50

## Sheet: Figure 2I
	Control	Glu	Glu+MK801	Glu+Ifenprodil	Glu+CNQX	Glu+AP-5
Mean	100	44.75	178.857	141.429	38.8571	105.556
SEM	0	5.53108	23.573	18.927	5.56104	11.7108
n	12	12	7	7	7	9
	100	71	238	107	48	86
	100	65	263	112	49	61
	100	51	231	142	63	90
	100	56	128	91	23	76
	100	32	133	117	33	93
	100	40	145	223	30	128
	100	34	114	198	26	145
	100	40				170
	100	23				101
	100	76
	100	15
	100	34
