# Supplementary material for: Poststroke dendritic arbor regrowth requires the actin nucleator Cobl
Source: PLoS Biol. 2021 Dec 13;19(12):e3001399. doi: 10.1371/journal.pbio.3001399 (PMC8699704; doi:10.1371/journal.pbio.3001399)
Supplement: S3 Data — This Excel file contains all numerical information of all data panels in Fig 3 organized in form of subfolders. The data include mean, SEM, n number, and all individual data points. (XLSX) [file pbio.3001399.s010.xlsx]

## Sheet: Figure 3A
		MCAO+2h	MCAO+6h	MCAO+12h	MCAO+24h	MCAO+48h				MCAO+2h	MCAO+6h	MCAO+12h	MCAO+24h	MCAO+48h				MCAO+2h	MCAO+6h	MCAO+12h	MCAO+24h	MCAO+48h
Norm. to Gapdh	Mean	1.09625	1.70625	1.83111	1.13892	0.973333		Norm. to Hmbs	Mean	1.19493	1.74119	1.73691	1.08866	0.847159		Norm. to Tubb3	Mean	1.14318	1.68963	1.55394	1.12562	0.951069
	SEM	0.0157206	0.116346	0.119153	0.0888473	0.0603019			SEM	0.0367253	0.119985	0.0809839	0.0654886	0.0628631			SEM	0.0197641	0.0913434	0.0725918	0.0908818	0.0477063
	n	8	8	9	6	6			n	8	8	9	6	6			n	8	8	9	6	6
		1.13468	2.0389	1.49263	0.99983	1.11868				1.27616	1.91464	1.61173	1.11653	0.981817				1.2492	1.82153	1.40523	0.999314	0.899272
		1.03399	1.67662	2.04983	0.913158	0.69395				1.19745	1.9689	1.79834	1.02944	0.557379				1.1209	1.85332	1.58612	0.934845	0.74914
		1.17316	1.75357	1.69451	1.04644	0.952687				1.34956	2.0821	1.59312	0.995913	0.852772				1.13159	1.91856	1.34964	0.963018	1.06458
		1.10613	2.10627	2.15307	1.0575	1.05503				1.23427	2.11891	2.01558	0.885877	0.823586				1.0815	1.86403	1.55892	1.04793	1.03397
		1.10133	1.09966	1.61299	1.46395	1.00797				1.08103	1.19327	1.52788	1.14911	0.912699				1.20815	1.19181	1.44633	1.34262	0.938383
		1.08065	1.68431	1.33993	1.35263	1.01346				1.08317	1.55525	1.40934	1.35512	0.954702				1.11582	1.70248	1.24298	1.46602	1.02107
		1.09545	1.87638	2.13414						1.26016	1.71572	1.96099						1.12523	1.76885	1.66742
		1.04927	1.41151	2.39478						1.07767	1.38073	2.10669						1.11305	1.39644	1.88113
				1.63321								1.60854								1.84769

## Sheet: Figure 3B
		MCAO+2h	MCAO+6h	MCAO+12h	MCAO+24h	MCAO+48h				MCAO+2h	MCAO+6h	MCAO+12h	MCAO+24h	MCAO+48h				MCAO+2h	MCAO+6h	MCAO+12h	MCAO+24h	MCAO+48h
Norm. to Gapdh	Mean	0.95637	0.987669	1.05309	0.934492	0.805389		Norm. to Hmbs	Mean	1.0195	1.01685	1.01066	0.90147	0.706891		Norm. to Tubb3	Mean	1.07401	1.12695	1.13399	0.920596	0.765453
	SEM	0.0198602	0.0442046	0.040026	0.037748	0.0440255			SEM	0.0335727	0.022915	0.0246792	0.0508896	0.0422247			SEM	0.0177539	0.0762092	0.0544765	0.0257208	0.0402785
	n	7	8	7	6	6			n	7	8	7	6	6			n	7	8	7	6	6
		1.02056	1.14622	0.851581	0.965667	0.855928				1.07293	1.0523	0.929292	1.07838	0.776851				1.06775	1.27528	0.951388	0.965169	0.655877
		0.888261	0.83537	1.02693	0.897143	0.597167				1.02783	1.02388	0.962005	1.01138	0.547476				1.10432	0.935669	1.087	0.91845	0.6824
		0.934412	1.0386	1.14946	0.959898	0.845346				0.86652	1.05282	1.01303	0.913549	0.726866				1.06215	1.05762	1.15991	0.883375	0.830559
		0.999096	1.0679	1.13423	1.02091	0.806781				1.07887	1.08488	1.07834	0.855223	0.66021				1.05394	1.05064	1.34245	1.01167	0.864581
		0.891283	0.839347	1.14285	0.997179	0.819561				0.924016	0.957186	1.10229	0.782726	0.681737				1.04749	0.954232	1.22492	0.914533	0.692191
		0.987529	0.850908	1.05864	0.766154	0.907552				1.09467	0.906852	1.03425	0.767563	0.848203				1.01897	1.4883	1.21286	0.830379	0.867107
		0.973449	1.04639	1.00795						1.07164	0.972545	0.955392						1.16348	0.908301	0.959412
			1.07662								1.08434								1.3456

## Sheet: Figure 3C
		MCAO+2h	MCAO+6h	MCAO+12h	MCAO+24h	MCAO+48h				MCAO+2h	MCAO+6h	MCAO+12h	MCAO+24h	MCAO+48h				MCAO+2h	MCAO+6h	MCAO+12h	MCAO+24h	MCAO+48h
Norm. to Gapdh	Mean	0.999189	1.01776	0.99409	0.969671	0.882895		Norm. to Hmbs	Mean	1.06406	1.04952	0.954684	0.936846	0.77497		Norm. to Tubb3	Mean	1.12401	1.14594	1.06878	0.956403	0.845229
	SEM	0.024873	0.0541397	0.0381573	0.0258651	0.0182958			SEM	0.0320096	0.0427102	0.0267999	0.0497016	0.0216779			SEM	0.0365056	0.0423262	0.0441263	0.0148615	0.0435425
	n	7	8	7	6	6			n	7	8	7	6	6			n	7	8	7	6	6
		1.03491	1.08977	0.851115	0.971752	0.916384				1.08802	1.00048	0.928783	1.08517	0.831722				1.08276	1.21248	0.950868	0.971251	0.702203
		0.923725	0.961016	1.00665	0.964955	0.801835				1.06887	1.17788	0.943013	1.08783	0.735114				1.14841	1.0764	1.06554	0.987873	0.916281
		0.958394	0.992624	1.09531	0.977833	0.871261				0.888759	1.00621	0.965309	0.930618	0.749148				1.08941	1.0108	1.10527	0.89988	0.85602
		1.01493	1.12693	0.98953	1.00215	0.91924				1.09597	1.14485	0.94077	0.83951	0.752238				1.07064	1.10872	1.17119	0.99308	0.985097
		1.12167	0.909084	1.14643	1.04606	0.876544				1.16287	1.03671	1.10574	0.821096	0.729137				1.31826	1.03351	1.22875	0.959365	0.740319
		0.985104	0.784058	0.930054	0.855275	0.912105				1.09198	0.835607	0.908628	0.856848	0.852459				1.01647	1.37137	1.06554	0.926971	0.871457
		0.955595	1.29295	0.939533						1.05199	1.20171	0.890545						1.14214	1.12233	0.894292
			0.98568								0.992747								1.23194

## Sheet: Figure 3D
		MCAO+2h	MCAO+6h	MCAO+12h	MCAO+24h	MCAO+48h				MCAO+2h	MCAO+6h	MCAO+12h	MCAO+24h	MCAO+48h				MCAO+2h	MCAO+6h	MCAO+12h	MCAO+24h	MCAO+48h
Norm. to Gapdh	Mean	0.992362	1.1162	1.19554	1.02382	0.957867		Norm. to Hmbs	Mean	1.05836	1.1525	1.14836	0.98	0.839879		Norm. to Tubb3	Mean	1.11426	1.27133	1.27861	1.00827	0.90559
	SEM	0.0224574	0.044161	0.0619177	0.0533004	0.063413			SEM	0.037675	0.0349373	0.051846	0.0297917	0.0572348			SEM	0.0194012	0.0774261	0.0404991	0.0409782	0.044437
	n	7	8	7	6	6			n	7	8	7	6	6			n	7	8	7	6	6
		1.04344	1.17368	1.00118	0.932046	1.11404				1.09698	1.07751	1.09255	1.04083	1.01112				1.09169	1.30584	1.11853	0.931566	0.853661
		0.909292	1.07055	1.14608	0.944877	0.66292				1.05217	1.31213	1.07363	1.0652	0.607758				1.13047	1.19909	1.21313	0.967318	0.757539
		0.918233	1.13243	1.21714	1.02867	0.936855				0.851517	1.14793	1.07268	0.978999	0.805549				1.04376	1.15317	1.22821	0.946663	0.920467
		1.03415	1.21962	1.13512	1.20053	0.997974				1.11672	1.23901	1.07918	1.00569	0.816668				1.09092	1.19991	1.3435	1.18966	1.06947
		1.01512	0.908132	1.21008	1.15853	1.01316				1.0524	1.03563	1.16713	0.909375	0.842776				1.19303	1.03243	1.29697	1.06251	0.855701
		1.05219	0.971309	1.12891	0.878291	1.02226				1.16635	1.03517	1.1029	0.879906	0.955406				1.08569	1.69889	1.29337	0.951916	0.976698
		0.974104	1.27195	1.53025						1.07236	1.18219	1.45046						1.16426	1.1041	1.45656
			1.18193								1.19041								1.47722

## Sheet: Figure 3E
		MCAO+6h	MCAO+12h				MCAO+6h	MCAO+12h				MCAO+6h	MCAO+12h
Norm. to Gapdh	Mean	1.35595	1.33261		Norm. to Hmbs	Mean	1.37785	1.29494		Norm. to Tubb3	Mean	1.36122	1.33058
	SEM	0.0935472	0.0504994			SEM	0.0930928	0.0375383			SEM	0.0841096	0.0575041
	n	7	8			n	7	8			n	7	8
		1.63094	1.57919				1.79436	1.46261				1.53465	1.51503
		0.932952	1.25757				1.03946	1.31668				0.976817	1.37325
		1.3883	1.2226				1.33205	1.30378				1.34842	1.11965
		1.2754	1.46973				1.32041	1.43782				1.31907	1.4555
		1.64064	1.27478				1.58928	1.20418				1.56082	1.30228
		1.41292	1.42133				1.35006	1.21842				1.58841	1.48905
		1.21046	1.15492				1.21935	1.19038				1.20034	1.07977
			1.28077					1.22561					1.3101
