# Supplementary material for: Poststroke dendritic arbor regrowth requires the actin nucleator Cobl
Source: PLoS Biol. 2021 Dec 13;19(12):e3001399. doi: 10.1371/journal.pbio.3001399 (PMC8699704; doi:10.1371/journal.pbio.3001399)
Supplement: S4 Data — This Excel file contains all numerical information of all data panels in Fig 4 organized in form of subfolders. The data include mean, SEM, n number, and all individual data points. (XLSX) [file pbio.3001399.s011.xlsx]

## Sheet: Figure 4G
	Sham	MCAO+6h	MCAO+24h
Mean	17.6833	12.7273	11.3636
SEM	0.630887	0.914486	1.38349
n	60	22	11
	22	6	19
	14	11	10
	33	15	13
	20	7	8
	19	25
	23	10	15
	33		3
	17	16	11
	19	13	11
	16	13	13
			16
	10	10
	15	17	6
	18	14
	14	15
	15	17
	21	10
	14	16
	16	6
	14	12
	21	12
		14
	25	9
	16	12
	15
	30
	14
	27
	13
	13
	15
	16
	14
	19
	21
	15
	19
	12
	27
	15
	16
	14
	20
	19
	14
	19
	17
	11
	15
	19
	13
	17
	17
	16
	16
	22
	11
	15
	19
	16
	17
	18

## Sheet: Figure 4H
	Sham	MCAO+6h	MCAO+24h
Mean	25.2167	20.4545	19.0909
SEM	0.669805	1.11799	1.58088
n	60	22	11
	31	13	26
	22	17	18
	41	24	20
	29	14	17
	25	36
	29	19	25
	43		10
	29	22	16
	24	19	17
	22	23	20
			27
	22	18
	21	27	14
	26	21
	21	24
	23	21
	29	15
	24	24
	26	13
	20	23
	29	22
		21
	30	15
	21	19
	22
	37
	21
	34
	24
	19
	24
	23
	19
	27
	25
	22
	25
	19
	37
	22
	21
	23
	29
	24
	24
	26
	25
	18
	25
	25
	19
	25
	26
	25
	21
	30
	18
	23
	27
	22
	25
	25

## Sheet: Figure 4I
	Sham	MCAO+6h	MCAO+24h
Mean	1639.45	1337.71	1181.77
SEM	53.0975	115.287	390.233
n	60	22	11
	2084.49	529.49	1462.3
	1772.91	906.47	1085.58
	2298.11	1593.61	1061.07
	1849.96	800.5	1115.75
	1699.81	2640.69
	1820.99	1254.21	1729.8
	2881.49		422.46
	2342.57	1095.59	1247.02
	1605.65	994.93	1034.32
	2154.47	1550.92	1278.72
			1773.09
	1423.29	703.15
	1379.69	1846.62	789.353
	2065.52	1274.27
	1235.81	2228.54
	1399.5	1215.15
	1955.28	940.21
	1629.1	2195.05
	1744.01	636.81
	1265.97	1454.36
	2267	1479.8
		1486.06
	1383.29	1073.7
	1263.94	1529.6
	1263.91
	2170.6
	972.02
	2138.97
	1276.68
	1149.51
	1426.83
	1410.94
	1778.59
	2079.07
	1744.74
	1975.99
	2027.62
	1377.53
	2445.86
	1352.66
	1695.8
	1491.06
	2004.12
	1700.36
	1657.49
	1219.15
	1638.69
	976.87
	1748.11
	1786.07
	1126.14
	1723.45
	1193.29
	1737.52
	1233.06
	1645.32
	903.84
	971.37
	1539.97
	1195.97
	1408
	1656.81

## Sheet: Figure 4J
		5	10	15	20	25	30	35	40	45	50	55	60	65	70	75	80	85	90	95	100	105	110	115	120	125	130	135	140	145	150	155				5	10	15	20	25	30	35	40	45	50	55	60	65	70
Sham	Mean	6.9167	7.2167	8.25	10.3	11.8	13.1833	13.6167	14.0333	14.1167	13.9667	13.7333	13.1333	12.7	11.9167	11.25	10.55	9.85	8.8333	7.7667	6.85	6.05	5.6441	4.9655	4.5	4	3.5098	3.125	2.8478	2.4889	2.1905	1.9737		MCAO+6h	Mean	7.1364	7.1818	7.9545	9.4091	10.9545	11.9091	12.3182	12.4091	12.1364	11.8636	11.2727	10.0909	9.5909	9.0455
	SEM	0.2259	0.239	0.2946	0.3129	0.3749	0.412	0.4364	0.5087	0.4901	0.4974	0.5228	0.5089	0.5317	0.5055	0.4752	0.4544	0.4681	0.4707	0.4493	0.4401	0.4248	0.4115	0.4086	0.3708	0.3624	0.3411	0.3215	0.2997	0.2708	0.251	0.268			SEM	0.3621	0.3701	0.3974	0.5647	0.5445	0.6477	0.6493	0.7521	0.751	0.8278	0.8634	0.9067	0.918	1.0351
	n	60	60	60	60	60	60	60	60	60	60	60	60	60	60	60	60	60	60	60	60	60	59	58	54	53	51	48	46	45	42	38			n	22	22	22	22	22	22	22	22	22	22	22	22	22	22
		9	9	11	15	16	17	17	19	20	19	19	16	16	15	14	15	15	14	13	12	11	9	8	4	4	2	1	1	1	0					7	7	8	8	9	7	7	6	5	3	4	3	2	2
		8	8	8	12	15	16	18	16	16	16	14	14	14	13	13	10	9	7	6	6	4	2	2	2	2	2	1	1	1	1	1				6	6	8	9	11	12	13	11	8	8	8	6	5	5
		8	11	12	13	14	17	18	20	15	14	14	13	11	9	9	7	6	5	6	5	6	5	7	8	8	8	8	7	7	5	5				8	8	9	16	17	17	18	16	15	15	13	11	9	8
		9	10	13	13	15	15	16	17	18	18	17	17	15	13	15	13	12	11	8	8	7	7	6	5	3	3	3	2	1	1	0				6	6	6	7	8	8	7	7	6	6	5	6	7	6
		5	5	5	6	8	11	10	13	14	15	17	15	14	13	12	11	9	9	9	8	8	8	8	6	4	3	1	1	1	1	1				10	10	10	11	12	14	12	12	15	17	17	18	17	20
		6	6	8	11	11	14	16	16	18	18	17	16	16	15	14	14	15	11	7	6	6	6	4	3	2	2	1	1	1	1	1				8	8	8	9	11	13	15	14	14	14	14	13	13	11
		9	9	9	12	16	24	25	26	30	25	29	26	26	24	24	22	21	19	15	13	10	10	9	7	7	6	3	2	2	1	1
		12	12	12	13	15	15	14	16	16	16	15	18	18	18	18	18	16	16	15	16	15	14	12	9	8	7	6	6	4	4	2				6	6	7	7	10	10	12	14	15	12	12	11	9	8
		4	4	5	6	7	9	9	10	10	11	11	14	14	15	14	13	10	9	9	7	7	8	7	6	7	5	5	5	3	3	3				6	6	6	6	9	10	12	11	12	11	8	7	6	6
		6	6	6	10	11	12	12	12	12	15	16	15	13	13	13	13	12	12	14	14	14	14	13	13	12	11	10	9	8	6	6				8	9	9	9	10	10	12	16	13	14	14	13	14	14
		11	11	13	13	14	15	16	16	15	13	13	12	10	10	9	9	8	8	7	7	4	4	3	1	0										6	6	9	9	11	12	11	9	9	8	9	4	4	3
		6	6	6	8	7	9	11	14	15	14	13	11	10	9	10	11	10	9	9	7	6	5	4	3	3	2	1	1	0						9	9	9	11	13	13	12	13	14	13	14	13	15	18
		8	9	10	12	12	14	17	17	15	17	13	14	17	15	12	12	10	10	10	10	10	9	9	9	8	7	5	4	4	4	2				7	7	8	9	13	14	15	18	15	14	13	11	10	7
		6	6	9	9	12	12	12	12	14	15	16	12	12	11	9	8	7	4	3	3	1	1	1	1	1	1	1	1	1	1	0				9	9	9	9	12	13	16	16	16	17	18	16	16	15
		6	6	6	9	13	17	16	15	15	17	13	12	11	12	10	10	6	5	4	3	3	4	2	0											4	4	7	12	13	15	14	12	11	10	8	6	6	7
		8	8	8	13	16	16	16	19	20	20	20	19	19	17	17	17	17	13	10	8	7	5	4	1	1	1	1	1	0						5	5	5	6	6	8	9	7	9	9	7	7	6	6
		10	10	10	14	16	17	16	15	13	14	14	14	14	13	11	11	11	10	9	7	7	5	4	4	4	3	1	1	1	0					7	7	7	7	10	11	12	15	17	18	19	18	16	16
		8	8	9	15	16	17	17	15	17	12	11	11	11	10	10	10	9	9	10	10	8	8	8	7	4	3	2	2	1	1	1				7	7	7	9	8	8	9	9	8	8	7	6	5	3
		6	6	8	10	12	12	13	11	12	13	11	11	9	9	9	10	9	8	8	6	4	2	2	1	1	0									10	10	13	14	15	17	16	16	14	13	9	8	8	8
		8	9	9	10	15	14	14	14	15	14	14	14	17	14	14	14	14	14	14	13	13	13	13	10	10	9	5	4	4	4	3				10	10	11	14	14	16	16	16	16	17	13	11	10	8
																																				6	6	6	9	11	15	14	15	15	12	12	12	12	10
		5	6	6	10	10	11	9	12	14	12	11	11	11	12	11	11	10	8	7	7	5	7	4	3	2	1	1	0							5	5	6	9	9	9	8	8	9	10	11	9	9	8
		5	6	8	10	13	13	12	12	14	12	11	10	9	8	7	6	6	3	3	4	3	3	3	3	3	2	2	2	2	2	2				7	7	7	7	9	10	11	12	11	12	13	13	12	10
		6	7	8	11	13	16	11	11	12	13	15	12	12	11	11	11	10	7	6	5	5	4	0
		6	6	6	10	14	17	21	26	21	21	19	18	18	18	14	12	10	9	7	7	6	6	4	3	3	3	3	2	2	2	2
		7	7	7	8	9	12	9	9	10	9	12	9	9	8	8	7	6	6	4	3	2	1	0
		6	6	6	9	12	18	17	18	19	20	23	19	21	19	16	16	15	11	9	8	6	5	3	2	2	2	2	2	2	3	3
		10	11	12	13	13	12	9	8	8	8	9	9	7	7	7	7	7	7	6	6	6	5	5	5	4	4	4	4	2	0
		6	6	9	12	14	15	15	14	13	11	10	10	9	10	7	6	5	5	3	2	2	2	2	1	1	1	0
		8	9	12	12	12	13	13	12	12	15	15	17	12	11	10	10	9	4	4	3	3	3	1	1	0
		6	6	7	8	9	11	12	11	10	11	11	12	11	9	11	11	12	12	9	6	4	4	4	3	3	3	3	2	2	3	2
		5	5	5	11	13	14	13	13	14	13	12	12	12	12	12	11	11	9	8	8	7	6	7	7	8	7	7	7	6	5	3
		5	5	6	6	11	10	12	15	12	16	13	14	14	14	13	13	11	11	12	13	11	10	9	8	8	8	7	6	4	4	3
		4	5	5	7	8	10	13	14	14	14	12	13	11	10	10	11	12	12	11	9	8	8	8	6	6	6	6	5	5	3	3
		7	7	8	8	7	11	11	11	12	11	11	9	11	9	9	9	11	10	10	9	8	8	6	6	6	5	5	5	5	6	7
		6	6	6	7	8	8	10	10	13	12	13	12	11	11	11	10	9	9	7	8	8	7	6	6	5	5	6	6	5	5	5
		7	7	9	10	12	13	14	15	14	13	12	11	9	8	8	6	6	4	3	3	3	4	3	3	3	2	2	2	2	1	1
		8	8	10	12	17	19	20	26	25	28	28	27	27	24	21	15	15	14	12	10	8	8	7	4	2	0
		6	6	6	8	11	14	13	12	13	12	11	10	10	10	11	8	8	7	7	6	6	5	5	4	3	3	3	3	1	0
		5	5	5	9	10	10	12	13	13	13	13	14	15	16	14	12	12	10	8	7	7	4	4	3	3	3	4	3	4	2	2
		8	8	9	10	9	9	10	11	11	11	10	9	9	8	9	9	10	9	7	5	5	5	4	4	3	2	2	2	3	3	3
		9	9	10	12	13	12	12	15	13	13	14	15	16	16	16	15	15	14	13	11	10	7	6	6	6	5	4	2	2	1	0
		4	5	5	4	5	7	8	9	11	11	13	14	15	13	14	12	15	15	13	11	10	10	10	10	8	6	5	4	3	2	1
		9	9	11	15	18	17	16	16	16	15	13	13	13	12	10	11	10	9	8	6	6	5	5	5	5	4	1	1	1	1	0
		7	7	7	11	12	13	15	15	13	15	12	9	9	9	9	9	8	7	2	2	0
		7	7	8	9	13	15	16	16	15	14	13	13	12	12	11	11	10	11	10	7	6	6	6	5	3	3	3	3	3	1	1
		5	5	5	7	7	8	10	8	8	8	13	12	10	8	7	7	6	5	3	2	1	0
		10	10	13	13	14	13	14	14	14	15	16	18	17	17	15	14	11	10	10	8	7	7	5	3	3	2	2	2	2	1	1
		5	5	9	10	12	12	12	12	15	14	14	14	15	14	14	14	14	14	11	11	9	7	5	5	4	3	3	2	2	2	0
		6	7	7	8	10	12	12	12	10	12	13	12	11	7	7	7	7	6	4	3	3	3	2	2	1	0
		8	8	9	11	12	13	16	16	15	15	15	16	14	13	12	11	7	5	3	3	3	3	3	3	2	2	2	2	2	2	3
		8	8	8	11	12	15	14	12	10	7	6	5	6	5	5	6	6	6	5	5	5	6	6	5	4	2	2	2	2	2	1
		7	7	8	9	8	12	14	14	15	13	14	14	13	13	13	12	12	12	11	9	9	10	7	6	5	3	3	3	2	2	1
		5	5	5	8	7	7	8	9	12	11	10	8	7	9	7	6	5	4	4	3	3	3	3	3	3	3	3	1	1	1	1
		6	6	8	11	10	14	13	14	14	16	15	15	12	13	11	11	10	9	9	7	4	4	4	4	4	4	3	2	2	2	1
		6	6	7	10	11	11	13	12	10	10	11	9	9	8	6	3	2	2	2	1	1	1	0
		7	9	11	12	12	11	10	9	10	10	10	8	10	7	5	5	4	4	4	1	1	1	0
		8	9	10	13	14	16	18	18	15	15	13	12	12	12	12	8	7	4	4	4	3	2	2	2	1	1	0
		6	7	9	11	11	11	16	13	13	13	14	12	9	8	8	7	7	6	5	4	3	2	1	1	1	1	1	1	0
		7	7	9	10	11	13	12	12	15	14	11	11	8	7	7	5	5	5	6	6	6	6	7	5	3	3	1	1	1	1	1
		6	6	9	8	10	10	9	10	9	6	6	6	9	9	9	10	9	12	10	9	9	6	5	6	5	5	5	5	4	2	2
[truncated: 50 more columns]

## Sheet: Figure 4K
	Sham	MCAO+6h	MCAO+24h
Mean	15.7872	14.7895	11.2778
SEM	0.749922	0.715652	0.847162
n	47	19	18
	22	18	7
	16	16	11
	26	15	11
	14	19	11
	7	19
	11	18	16
	19	14	13
			10
	17	14	17
	22	15	13
	15		10
	13	13
	13	14	9
	23	16	4
	23	16	13
	14	6	11
	16	16	8
	17	14	11
		11	9
	17	11	19
	14	16
	14
	21
	13
	14
	11
	23
	27
	16
	15
	11
	10
	13
	17
	18
	15
	17
	9
	9
	28
	13
	15
	18
	15
	20
	5
	17
	11
	8

## Sheet: Figure 4L
	Sham	MCAO+6h	MCAO+24h
Mean	23.0213	22.6316	17.6667
SEM	0.80556	1.09012	0.993443
n	47	19	18
	27	30	14
	22	24	14
	33	19	16
	19	28	18
	12	26
	18	30	21
	25	21	20
			14
	22	19	23
	26	22	24
	23		17
	20	18
	21	17	13
	29	25	11
	31	25	19
	20	15	18
	28	30	14
	24	21	19
		19	16
	25	17	27
	22	24
	22
	29
	22
	24
	17
	29
	37
	25
	22
	20
	16
	23
	24
	27
	21
	24
	18
	18
	38
	18
	22
	25
	23
	26
	11
	22
	18
	14

## Sheet: Figure 4M
	Sham	MCAO+6h	MCAO+24h
Mean	1537.81	1586.57	1123.23
SEM	73.3178	110.006	87.4311
n	47	19	18
	2270.79	1298.3	1047.23
	1601.17	1802.81	871.73
	2658.03	1532.24	994.72
	1411.83	2444.62	1333.46
	955.23	2071.13
	1254.39	2075.37	1329.9
	1547.12	1514.53	1025.27
			622.14
	1987.19	1191.77	1441.25
	1477.25	1305.57	1461.83
	1654.71		1219
	1317.69	1369.2
	1333.3	1006.7	591.795
	2351.73	1290.11	619.731
	1847.72	1405.01	1775.72
	1641.99	1089.08	1163.88
	2468.31	2365.05	610.388
	1463.69	1631.43	1279.34
		1008.82	1055.15
	1330.41	1280.09	1775.67
	1283.41	2463.04
	1175.52
	1891.61
	1188.38
	1554.32
	1376.67
	2097.61
	2623.61
	1739.81
	1653.69
	1652.58
	1120.04
	1299.58
	1642.97
	2025.26
	1417.82
	1157.78
	1230.16
	870.2
	2910.32
	1015.95
	1341.85
	1260.93
	1076.17
	1433.73
	738.13
	1180.11
	1018.74
	727.64

## Sheet: Figure 4N
		5	10	15	20	25	30	35	40	45	50	55	60	65	70	75	80	85	90	95	100	105	110	115	120	125	130	135	140	145	150	155				5	10	15	20	25	30	35	40	45	50	55	60	65	70
Sham	Mean	6.7234	7.0426	8	10.1702	11.8511	12.6809	13.2128	13.0426	12.9574	12.5957	12.3404	11.8085	11.4894	10.7021	9.8511	9.1277	8.4468	7.5745	6.9787	6.2128	5.6809	5.1522	4.587	4.2667	4	3.5227	3.381	2.925	2.6154	2.4054	2.0882		MCAO+6h	Mean	6.7368	6.9474	7.5789	8.6842	10.4737	12.0526	12.8421	13.2105	13.2632	13.3684	12.5789	12.5263	11.8947	11.4211
	SEM	0.1843	0.2295	0.2508	0.3525	0.3573	0.3932	0.4721	0.4751	0.5098	0.4815	0.5527	0.6148	0.6586	0.66	0.6351	0.5895	0.5664	0.5447	0.5807	0.5398	0.5251	0.4905	0.4402	0.4544	0.4386	0.4356	0.4635	0.3896	0.3757	0.3884	0.3542			SEM	0.4887	0.4984	0.589	0.6885	0.7229	0.6945	0.6722	0.7238	0.7793	0.7462	0.6548	0.6813	0.6835	0.6853
	n	47	47	47	47	47	47	47	47	47	47	47	47	47	47	47	47	47	47	47	47	47	46	46	45	44	44	42	40	39	37	34			n	19	19	19	19	19	19	19	19	19	19	19	19	19	19
		5	5	5	5	12	12	13	11	12	15	16	15	18	18	18	17	14	12	13	12	12	11	11	11	10	9	9	9	8	8	6				9	10	13	16	17	20	18	15	17	15	12	11	10	7
		6	6	8	9	10	12	12	14	14	17	17	15	15	14	14	14	13	11	9	8	7	6	5	4	4	4	2	1	1	1	1				8	8	9	8	8	10	10	11	11	12	12	15	17	16
		6	6	6	9	11	11	10	14	16	17	20	21	24	23	21	15	15	15	13	13	12	11	9	8	7	7	6	5	3	4	3				4	4	4	6	8	10	9	10	10	13	14	15	13	12
		5	5	6	9	9	10	10	10	9	11	10	10	10	9	9	10	10	10	8	7	7	8	7	6	6	5	5	3	1	1	1				8	8	9	9	12	14	18	20	19	19	17	18	16	17
		5	5	5	5	6	7	8	8	8	8	8	8	9	8	7	7	7	5	5	5	5	5	4	4	4	3	2	0							6	6	6	8	10	11	14	16	17	16	14	13	13	13
		7	8	8	12	13	14	13	11	10	7	9	7	7	7	7	6	6	6	7	7	5	3	2	2	2	2	1	1	1	1	1				8	8	8	8	14	14	14	15	13	15	15	13	14	15
		5	5	7	8	9	11	17	17	14	13	15	14	12	12	9	11	10	10	10	9	8	6	5	4	3	3	2	2	2	1	0				5	6	6	6	7	11	11	13	15	16	14	13	14	13
		5	5	6	8	11	11	14	14	14	14	15	16	15	15	15	14	14	14	11	10	7	7	7	7	6	6	7	6	4	3	3				4	4	4	4	5	8	9	11	12	8	9	12	9	8
		5	5	8	10	14	18	21	21	20	15	12	12	12	9	9	8	8	7	5	4	3	2	1	1	1	1	0								5	5	5	5	9	11	15	16	15	16	17	14	14	13
		6	6	8	9	10	12	11	11	13	13	14	16	13	12	11	11	11	11	9	9	9	7	6	6	6	5	4	2	2	1	1
		7	7	8	10	13	14	15	16	16	14	14	11	11	10	9	7	6	3	3	2	2	2	2	2	1	1	1	1	1	1	0				5	5	6	6	9	11	11	12	9	8	8	8	9	9
		8	9	10	14	15	15	16	16	14	11	12	11	10	8	7	6	7	6	6	6	6	4	4	3	3	1	1	1	1	1	0				3	3	4	5	5	7	10	9	10	13	13	11	10	9
		6	6	7	8	10	11	16	17	17	17	20	19	18	18	17	16	17	15	14	13	13	10	9	9	9	8	8	5	5	4	4				8	8	11	12	13	14	15	17	18	15	12	11	9	7
		6	8	8	12	15	15	16	16	15	15	15	22	20	18	14	12	10	8	7	7	6	6	5	3	3	1	1	1	1	1	0				7	7	7	11	14	15	14	14	17	16	14	14	10	10
		6	6	7	9	11	12	13	14	15	17	15	12	10	9	9	9	9	9	9	9	8	7	6	6	7	7	4	4	4	3	2				8	8	8	10	9	8	8	7	7	9	8	9	9	9
		8	8	8	9	10	10	11	12	16	14	14	13	15	16	15	14	13	12	12	9	9	9	10	10	11	11	12	9	10	9	7				12	12	12	12	13	15	16	16	13	17	15	17	16	14
		6	6	8	10	12	15	14	13	14	15	15	14	14	13	12	13	13	10	7	5	5	4	3	3	2	0									7	7	8	9	11	12	13	13	13	13	13	11	11	11
																																				7	8	8	10	12	12	12	10	9	8	7	6	6	10
		7	7	7	11	13	15	14	12	11	10	9	9	8	10	9	9	9	8	7	5	4	3	3	2	2	2	2	1	1	1	0				6	7	8	9	11	13	14	13	13	12	13	12	12	10
		8	9	11	13	13	17	14	13	13	14	11	9	8	8	7	3	3	3	3	1	1	1	1	1	1	1	1	1	1	1	1				8	8	8	11	12	13	13	13	14	13	12	15	14	14
		7	7	10	14	15	16	15	16	13	10	10	8	7	7	5	4	3	4	4	4	4	4	4	3	3	1	1	1	1	1	0
		8	8	9	9	9	10	10	11	10	10	10	11	11	10	9	9	7	8	8	9	9	8	7	8	8	8	9	7	7	6	5
		8	8	9	9	14	15	14	12	11	10	9	9	9	9	6	6	5	5	3	3	3	3	3	3	2	1	1	1	1	0
		8	8	8	11	10	13	15	15	16	15	15	15	13	10	10	10	7	6	6	6	6	4	4	4	4	4	4	4	3	3	2
		6	6	8	10	12	12	13	13	13	13	13	12	11	11	11	10	10	11	9	8	7	4	3	3	1	1	1	1	1	1	1
		6	6	6	9	11	12	13	11	11	11	13	15	15	16	14	14	13	11	13	13	13	13	11	11	9	9	9	8	4	4	4
		9	9	10	15	17	19	24	22	24	22	22	21	21	20	18	16	14	13	11	12	12	11	8	7	7	6	5	4	4	4	2
		8	8	10	11	13	13	12	12	13	11	11	10	9	10	9	8	8	9	9	8	8	7	6	7	7	6	6	4	3	2	2
		7	7	9	8	11	11	12	12	11	11	10	10	8	8	8	9	8	8	8	8	6	6	6	4	4	4	4	5	5	5	6
		8	9	11	12	14	13	13	13	12	12	13	14	14	13	13	12	12	9	8	7	5	6	5	5	4	4	4	4	3	1	1
		6	6	7	8	11	11	8	8	8	8	9	8	8	8	8	6	6	5	4	3	3	3	3	3	3	3	3	3	3	2	2
		9	11	13	16	13	12	14	10	8	8	6	4	4	3	3	4	4	4	3	3	3	2	3	1	1	1	1	1	1	1	1
		7	7	7	11	13	14	17	20	21	18	17	15	14	10	10	10	10	10	9	7	6	5	5	4	4	4	1	1	0
		8	8	8	11	11	13	13	11	12	11	13	11	13	12	12	12	12	11	11	11	10	9	7	6	5	2	2	2	2	2	3
		6	6	8	12	16	15	14	14	13	14	14	14	13	11	9	8	8	5	4	3	4	3	3	3	3	3	3	3	2	2	0
		7	7	8	12	14	12	12	10	10	12	12	10	10	8	8	5	5	5	4	4	3	1	0
		9	10	10	14	15	16	15	14	13	10	10	9	9	9	6	6	6	6	5	4	3	3	2	2	1	0
		9	11	11	12	10	10	10	7	6	7	6	4	4	4	4	3	3	3	3	3	2	2	2	2	2	2	2	2	1	0
		8	9	9	10	14	15	16	15	15	15	16	14	16	17	17	17	15	14	20	14	13	13	12	12	10	9	9	7	8	9	7
		4	5	6	7	9	9	10	9	10	9	9	8	6	5	4	6	5	3	2	1	2	2	1	1	1	1	1	1	2	2	2
		7	7	7	9	11	14	15	14	15	13	12	12	13	10	10	9	9	7	7	5	4	4	4	3	2	2	2	1	1	1	1
		7	8	8	12	13	13	14	13	13	14	11	11	12	8	7	7	5	5	4	2	1	2	2	2	2	2	2	1	0
		7	7	10	14	15	14	12	13	14	13	8	9	7	6	6	5	4	2	2	1	0
		6	6	7	9	15	17	17	17	16	15	14	15	14	14	14	11	8	5	4	3	3	2	2	1	1	1	0
		6	7	7	8	8	8	7	8	8	8	7	7	5	3	3	2	2	2	2	2	1	1	1	1	1	1	1	1	1	1	1
		5	5	6	8	9	9	10	11	13	16	16	14	15	14	12	10	7	5	2	1	1	1	1	0
		7	7	7	9	8	8	8	11	10	12	8	7	6	6	6	6	4	4	4	4	4	4	4	3	2	2	2	2	2	1	1
		6	6	6	8	9	10	10	11	9	7	5	4	4	4	2	2	2	1	1	2	2	2	2	1	1	1	1	1	1	0
[truncated: 50 more columns]
