# Supplementary material for: Poststroke dendritic arbor regrowth requires the actin nucleator Cobl
Source: PLoS Biol. 2021 Dec 13;19(12):e3001399. doi: 10.1371/journal.pbio.3001399 (PMC8699704; doi:10.1371/journal.pbio.3001399)
Supplement: S5 Data — This Excel file contains all numerical information of all data panels in Fig 5 organized in form of subfolders. The data include mean, SEM, n number, and all individual data points. (XLSX) [file pbio.3001399.s012.xlsx]

## Sheet: Figure 5E
	Sham+24h	MCAO+24h	Sham+4d	MCAO+4d	Sham+7d	MCAO+7d
Mean	18.3333	12.5581	18.5143	17.5625	18.1746	17.1489
SEM	1.03532	0.705384	0.970464	0.799367	0.685054	0.757313
n	18	43	35	32	63	47
	29	14	13	22	17	19
	20	6	25	22	17	14
	18	13	23	16	14	20
	13	10	17	22	9	15
		13	22	17	23	15
	13	5	22	27	10	22
	17	15	14	19	20	4
	21	15	22	20	21	15
	21	9	14	15	14	17
	20	18		13	12
	14	8	16	18		15
	20	13	19	22	31	13
	17		19		9	14
		18	13	16	13	9
	10	15	14	25	25	13
	17	13	24	20	26	16
	22	14	14	13	29	17
	23	11	16	18	12	22
	19	19	29	18	18
	16	15	23	11	19	22
		14	25	24	11	26
				17		27
		13	12	5	14	13
		9	21		22	23
		3	15	13	11	20
		6	26	18	27	19
		16	25	17	29	17
		23	26	21	26	26
		23	9	15	19	16
		13	12	13	23	15
		11	10	14	24	21
		15	31	14	20
		10	19	16	29	20
		15	18	21	23	29
			15		25	26
		19	12			18
		10	13		14	12
		13			19	15
		8			21	13
					15	20
		15			19	20
		3			12	16
		11			27
		11			15	19
		13			16	22
		16			14	10
						14
		6			20
					19	12
					14	10
					19	11
					17	14
					11
					15
					19
					13
					17
					17
					16
					16
					22
					11
					15
					19
					16
					17
					18

## Sheet: Figure 5F
	Sham+24h	MCAO+24h	Sham+4d	MCAO+4d	Sham+7d	MCAO+7d
Mean	24.8333	19.1628	25.5143	24.9688	25.4127	24
SEM	1.24787	0.816449	1.08106	0.940235	0.736592	0.849988
n	18	43	35	32	63	47
	39	21	19	32	26	26
	30	10	31	28	25	22
	25	19	30	22	20	28
	21	17	23	27	15	25
		22	28	24	30	19
	18	9	29	36	20	32
	21	22	24	27	29	11
	27	22	29	29	27	20
	27	13	20	21	23	25
	28	25		22	20
	20	13	23	24		23
	26	20	25	31	37	21
	23		27		18	22
		26	19	24	19	19
	17	22	23	35	32	20
	22	19	34	27	32	22
	27	20	21	17	36	25
	30	15	25	27	16	28
	26	25	39	24	24
	20	19	31	18	25	29
		20	32	33	16	37
				25		33
		19	16	11	21	17
		14	25		27	29
		11	20	20	15	28
		9	33	26	35	24
		22	36	22	38	24
		32	31	28	34	33
		29	16	25	27	21
		19	20	22	32	23
		16	14	22	31	27
		21	38	21	27
		21	26	20	37	27
		22	26	29	31	40
			22		34	33
		26	19			26
		18	19		19	17
		20			27	20
		17			25	17
					22	25
		25			25	26
		10			19	20
		16			37
		17			22	24
		20			21	29
		27			23	18
						22
		14			29
					24	17
					24	20
					26	15
					25	19
					18
					25
					25
					19
					25
					26
					25
					21
					30
					18
					23
					27
					22
					25
					25

## Sheet: Figure 5G
	Sham+24h	MCAO+24h	Sham+4d	MCAO+4d	Sham+7d	MCAO+7d
Mean	1692.77	1190.41	1599.95	1631.02	1611.25	1542.22
SEM	121.325	68.8054	59.0522	63.6529	58.9904	61.2033
n	18	43	35	32	63	47
	3134.94	742.24	1402.11	1831.97	1613.43	1674.6
	2251.4	597.95	1846.63	1858.15	1498.69	1669.35
	1592.87	1442.7	1895.14	1897.62	1365.46	1982.08
	1295.64	988.56	1313.53	1660.96	583.45	1791.45
		1728.9	1889.53	1504.3	1593.69	956.02
	1007.55	594.27	1630.25	2095.4	935.72	2098.66
	1431.08	1506.93	1340.83	1925.14	1624.47	717.52
	2293.87	1174.36	1548.28	1771.77	1402.05	1246.93
	1503.32	767.26	1219.78	1337.98	1163.65	1557.24
	1505.26	1686.02		1648.56	1453.94
	1663.13	919.08	1499.4	1157.5		1481.49
	1697.2	1272.55	1511.68	1955.67	2832.15	1606.23
	1675.35		1955.81		940.33	1520.93
		1805.5	1535.16	1375.25	871.98	1330.84
	973.91	869.78	1131.15	2200.65	2354.26	1428.52
	1477.63	1104.45	2154.42	2196.39	1973.73	1501.11
	1607.01	1245.67	1623.99	1132.91	2112.3	1236.62
	2244.19	724.68	1821.31	1936.14	1547.7	1683.55
	1733.95	1651.68	2063.48	1164.62	1310.77
	1381.47	1619.79	2043.78	1145.08	1220.29	2140.52
		890.13	2263.93	2199.65	1135.22	2464.19
				1758.78		2195.33
		1326.5	1085.71	670.77	1194.51	775.48
		861.48	1717.18		2045.99	1878.93
		324.51	1569.48	1402.99	1035.24	2035.2
		851.73	1989.5	1600.32	2388.31	1686.41
		1463.83	2160.37	1756.38	2657.72	1505.02
		2415.16	1778.46	1794.37	2431.8	2449.56
		2164.87	1248.1	1809.63	1813.73	1266.55
		659.99	1261.48	1639.07	2132.33	1362.27
		996.96	922.77	1237.44	1895.07	1404.05
		1234.08	1914.81	1543.78	1474.94
		1467.63	1287.31	1433.68	2192.32	1354.1
		1088.82	1483.89	1549.85	1724	2273.13
			1346.99		1954.78	1354.1
		1462.3	1410.16			1777.1
		1085.58	1131.85		1778.59	920.48
		1061.07			2079.07	1405.35
		1115.75			1744.74	1338.27
					1975.99	1358.52
		1729.8			2027.62	1755.95
		422.46			1377.53	1219.23
		1247.02			2445.86
		1034.32			1352.66	1800.23
		1278.72			1695.8	1870.09
		1773.09			1491.06	839.63
						1592.69
		789.353			2004.12
					1700.36	955.31
					1657.49	1561.93
					1219.15	951.62
					1638.69	1509.74
					976.87
					1748.11
					1786.07
					1126.14
					1723.45
					1193.29
					1737.52
					1233.06
					1645.32
					903.84
					971.37
					1539.97
					1195.97
					1408
					1656.81

## Sheet: Figure 5H
		5	10	15	20	25	30	35	40	45	50	55	60	65	70	75	80	85	90	95	100	105	110	115	120	125	130	135	140	145	150	155				5	10	15	20	25	30	35	40	45	50	55	60	65	70
Sham+24h	Mean	6.3333	6.6111	8.0556	9.7778	12.3333	13.6667	14.2222	14.8333	15.6111	15.2222	14.6111	14.1111	13.0556	12.6111	12.2222	11.1111	10.2778	8.8889	8.2222	7.3889	6.6111	5.7778	5.1111	4.7222	4.2941	3.5294	3.3333	3.2308	3.1818	3.1	2.6		MCAO+24h	Mean	6.0698	6.2558	7.3488	8.6977	10.0233	11.0233	11.4419	11.2791	11.186	11.0233	10.5581	10.0465	9.4048	8.7619
	SEM	0.3524	0.3443	0.5015	0.5085	0.8044	0.9003	0.9447	0.9227	1.0102	1.1248	1.007	0.9071	0.88	1.0294	0.8765	0.963	1.0901	1.0873	1.0833	0.9363	0.8898	0.8147	0.812	0.8959	0.865	0.753	0.6738	0.6994	0.7841	0.809	0.67			SEM	0.2586	0.2448	0.2956	0.4216	0.4495	0.4665	0.5501	0.6048	0.6481	0.704	0.7171	0.7396	0.701	0.6685
	n	18	18	18	18	18	18	18	18	18	18	18	18	18	18	18	18	18	18	18	18	18	18	18	18	17	17	15	13	11	10	10			n	43	43	43	43	43	43	43	43	43	43	43	43	42	42
		9	9	10	12	17	18	22	22	25	27	25	23	23	26	24	23	23	20	18	15	13	11	11	11	10	9	8	8	9	9	7				6	6	11	13	12	13	10	8	7	5	5	4	3	3
		9	9	10	11	14	19	22	21	21	19	21	20	19	17	16	17	17	15	16	12	10	8	7	5	4	2	2	0							4	5	6	7	8	7	5	5	5	5	5	5	4	4
		7	8	11	13	15	17	18	20	20	19	16	15	13	11	11	11	10	6	6	6	3	2	2	1	1	1	1	0							6	6	6	7	7	9	11	12	16	14	13	11	9	8
		8	8	8	11	14	18	17	18	15	13	13	12	12	10	10	7	6	4	3	2	2	2	2	0											6	6	6	8	9	9	10	10	9	8	9	9	9	7
																																				7	7	8	12	14	13	13	13	12	12	12	11	10	10
		5	6	7	8	10	11	10	10	10	9	8	10	8	7	9	7	4	4	3	3	3	3	3	2	1	0									4	5	5	4	5	7	7	6	6	6	4	3	3	3
		4	4	4	9	9	10	12	13	15	15	14	14	10	10	11	10	8	7	6	5	4	4	3	3	3	3	2	2	2	1	1				6	6	8	10	10	11	11	11	12	13	13	11	12	13
		6	6	7	9	12	12	13	15	16	16	16	15	15	17	16	15	14	14	15	14	13	12	12	13	12	8	6	6	6	5	5				7	7	8	11	11	13	12	12	13	14	13	13	11	9
		6	7	9	12	18	20	16	17	18	18	16	14	13	12	12	8	6	4	4	3	3	2	2	1	1	1	1	1	0						4	4	6	6	8	9	8	10	10	10	9	9	7	5
		8	8	12	12	14	14	14	16	17	16	16	14	12	10	10	9	9	5	4	3	2	1	1	2	2	2	1	2	2	2	1				7	7	7	9	10	13	14	15	18	18	19	18	16	15
		6	6	7	10	10	11	11	13	14	15	14	12	12	12	12	12	11	11	11	10	9	9	7	7	6	6	5	3	2	1	1				5	5	7	7	7	9	7	8	6	6	6	6	5	5
		6	6	9	11	12	11	14	14	12	10	11	12	13	12	11	11	12	11	10	10	10	7	8	8	9	8	6	2	1	1	1				7	7	7	9	10	10	12	12	13	14	14	11	10	8
		6	6	7	7	11	11	10	11	11	12	10	10	10	10	10	11	11	11	9	9	9	9	9	9	8	8	7	7	4	3	2
																																				6	7	9	11	13	16	17	17	15	14	14	15	13	11
		7	7	8	8	8	10	10	10	7	7	9	8	9	9	9	6	5	4	4	3	3	2	2	1	1	1	0								6	7	8	9	11	12	10	11	7	9	8	7	5	5
		5	5	5	6	9	9	11	11	13	11	10	10	8	8	8	9	9	9	10	10	10	9	8	8	5	4	4	4	4	4	3				5	5	5	5	6	8	10	10	9	11	11	9	7	9
		5	7	8	9	9	11	10	9	19	21	17	16	14	14	12	10	10	8	7	7	6	5	4	4	1	0									4	6	8	8	10	12	12	11	12	11	9	11	11	11
		6	6	10	12	17	19	19	18	18	18	17	18	15	15	15	14	14	14	11	9	9	8	3	3	4	2	3	4	4	4	4				3	4	7	5	8	8	5	6	6	6	5	4	4	3
		7	7	8	10	16	15	15	15	15	14	13	13	14	13	11	10	9	7	6	7	6	6	6	5	4	4	4	3	1	1	1				6	6	6	9	11	14	16	14	14	11	13	15	14	15
		4	4	5	6	7	10	12	14	15	14	17	18	15	14	13	10	7	6	5	5	4	4	2	2	1	1	0								4	4	5	5	6	9	12	13	12	15	14	13	11	11
																																				6	6	8	9	10	10	11	13	11	12	11	8	8	5
																																				5	5	5	5	6	8	9	9	10	11	12	12	12	11
																																				4	4	4	5	7	7	10	11	12	8	7	5	5	4
																																				8	8	9	8	6	6	6	1	1	1	1	0
																																				3	3	3	3	5	5	4	3	4	4	5	6	6	6
																																				6	6	8	10	11	14	14	13	14	13	13	13	12	12
																																				9	9	10	14	16	17	19	20	20	21	22	23	23	19
																																				5	5	6	7	9	11	11	14	16	18	18	14	13	14
																																				6	6	9	13	15	15	11	10	9	7	4	1	1	0
																																				5	5	6	7	7	8	14	12	11	12	10	10	10	10
																																				6	6	6	7	9	12	15	17	15	14	11	10	11	12
																																				11	11	12	14	14	14	15	14	13	12	12	12	12	11
																																				7	7	9	11	13	14	13	13	14	16	16	15	10	9
																																				6	6	9	10	13	14	16	14	16	16	14	12	12	10
																																				7	7	9	11	13	11	11	12	11	12	11	12	11	9
																																				6	6	8	10	12	14	16	14	13	12	9	9	7	6
																																				9	9	10	12	14	13	13	10	10	8	9	9	8	7
																																				8	8	8	9	14	17	18	18	19	19	19	18	19	17
																																				7	7	7	8	9	9	7	4	3	2	2	2	1	1
																																				5	5	5	5	6	6	7	7	8	9	12	15	11	12
																																				5	5	5	10	11	13	12	13	14	13	10	10	9	9
																																				7	8	9	9	12	12	12	13	13	12	12	13	13	13
																																				9	9	10	10	12	12	16	16	14	16	14	14	13	12
																																				8	8	8	12	11	10	10	10	8	4	4	4	4	4
[truncated: 17 more columns]

## Sheet: Figure 5I
		5	10	15	20	25	30	35	40	45	50	55	60	65	70	75	80	85	90	95	100	105	110	115	120	125	130	135	140	145	150	155				5	10	15	20	25	30	35	40	45	50	55	60	65	70
Sham+4d	Mean	6.8	7.2286	8.7143	11.1429	12.4571	14.0286	14.7143	14.6	14.8571	14.8286	14.4857	13.7429	12.8857	12.3714	11.1429	10.3429	9.6286	8.6	7.4286	6.3714	5.2	4.7059	3.7647	3.5313	2.8125	2.1875	2.2069	2.12	2	1.75	1.6471		MCAO+4d	Mean	6.9063	7.1563	8.25	10.1563	12.1875	14	14.9688	15.5313	15.5313	15.2813	14.7813	14.0313	13.6875	12.8125
	SEM	0.2893	0.3151	0.4311	0.5172	0.6765	0.6527	0.6332	0.6433	0.6886	0.6514	0.6002	0.6461	0.616	0.6379	0.5668	0.5499	0.5577	0.5534	0.4515	0.4142	0.4157	0.3972	0.3917	0.3729	0.3462	0.289	0.3557	0.3282	0.308	0.3152	0.3202			SEM	0.2888	0.3272	0.3889	0.5646	0.6245	0.71	0.7344	0.735	0.7156	0.7597	0.6894	0.6326	0.5827	0.5167
	n	35	35	35	35	35	35	35	35	35	35	35	35	35	35	35	35	35	35	35	35	35	34	34	32	32	32	29	25	23	20	17			n	32	32	32	32	32	32	32	32	32	32	32	32	32	32
		6	7	8	10	10	11	13	13	13	12	14	13	12	11	10	9	10	10	9	8	6	5	4	3	2	2	2	2	1	1	1				7	7	8	11	14	18	19	21	22	22	21	20	16	15
		6	6	8	8	9	12	11	13	12	14	11	9	7	8	7	6	6	5	6	6	6	5	5	5	4	4	4	3	5	5	4				6	6	7	13	15	17	16	17	14	14	15	15	13	13
		6	7	10	11	12	14	19	19	21	19	20	20	19	18	17	15	14	13	11	9	6	4	3	3	1	1	0								5	5	5	6	10	11	12	12	15	18	17	15	16	16
		6	6	8	9	13	15	17	14	16	15	15	15	12	9	10	8	7	6	6	5	3	3	0												4	4	8	11	12	13	15	19	18	17	18	16	16	16
		6	6	7	9	9	11	14	15	16	16	16	15	15	14	15	11	16	10	9	7	9	6	6	6	4	1	0								6	6	7	9	11	16	17	16	18	17	18	15	14	14
		7	9	10	14	15	17	19	19	19	19	18	16	14	13	11	9	8	7	6	4	4	3	2	1	1	1	1	1	0						9	11	13	16	15	17	18	15	15	18	17	15	17	15
		10	12	12	14	14	15	14	11	11	11	10	10	11	9	6	4	4	5	5	6	5	5	5	4	4	3	2	2	2	1	0				7	7	11	13	17	19	20	22	21	21	21	19	17	15
		6	7	8	10	11	17	18	20	19	16	15	13	13	11	12	11	11	8	6	4	3	3	2	1	1	0									9	9	12	12	15	15	16	19	18	17	16	15	15	13
		6	6	7	11	10	9	10	11	10	10	12	10	12	12	9	8	7	7	6	4	2	2	2	2	1	1	1	0							5	5	7	8	9	11	10	11	13	11	12	11	12	12
																																				8	8	9	9	9	11	11	15	10	11	12	12	12	11
		7	7	10	12	13	12	13	12	12	13	15	16	13	12	10	10	10	9	8	8	7	5	3	2	1	1	1	1	1	0					6	6	6	7	9	12	11	11	11	9	12	12	11	10
		6	7	9	9	13	14	12	10	10	15	12	11	9	11	10	10	10	9	8	7	5	5	5	5	5	2	1	1	1	1	1				8	9	12	14	17	20	21	21	20	24	21	19	19	15
		7	7	8	11	13	15	14	14	13	14	16	16	15	13	11	11	11	12	12	10	9	9	7	7	5	4	3	3	3	2	3
		6	6	6	6	7	10	10	10	11	11	13	12	12	11	11	9	10	10	10	9	8	8	7	6	4	3	2	2	2	2	2				7	7	9	9	12	13	16	14	16	14	12	9	10	10
		9	9	12	13	12	13	14	15	13	14	13	10	9	10	9	7	5	4	3	3	1	1	0												10	10	10	18	21	26	28	27	27	26	25	22	19	14
		10	10	13	17	23	25	21	19	19	19	19	18	18	19	15	15	13	10	10	8	6	3	1	1	1	2	2	2	2	2	2				7	7	8	12	13	14	17	16	14	15	14	17	16	17
		7	7	7	9	10	12	14	13	12	12	13	11	10	9	10	11	10	9	8	8	6	6	6	6	6	4	4	5	4	2	1				4	4	4	4	5	7	9	12	13	12	11	11	11	10
		9	9	9	12	13	16	15	14	13	11	14	14	11	10	9	10	12	12	11	9	8	8	7	7	7	6	5	2	2	1	1				9	9	11	11	14	11	15	14	13	13	13	15	16	15
		9	11	12	13	15	16	15	16	20	22	18	19	16	16	16	15	14	13	11	10	8	6	4	3	3	3	1	1	1	0					6	7	9	8	11	13	13	14	12	12	11	11	9	8
		8	8	15	18	23	23	20	19	18	19	18	18	17	17	15	16	15	15	10	10	7	3	2	2	1	1	1	1	0						7	8	9	10	10	11	12	14	15	11	10	8	8	7
		6	6	7	8	11	14	14	14	18	16	17	17	15	16	14	11	10	12	12	10	10	12	9	8	6	5	7	7	5	5	5				9	9	9	12	15	16	20	20	21	21	17	17	16	15
																																				6	6	7	14	14	13	15	17	17	16	16	13	14	13
		4	4	5	12	9	10	10	10	13	13	10	11	9	7	6	5	5	4	4	4	3	3	3	3	3	2	2	1	1	1	1				6	6	7	7	7	8	8	7	7	9	7	6	5	5
		4	5	6	9	10	13	12	13	13	14	12	13	13	13	11	11	12	13	8	7	6	6	6	6	5	3	5	4	4	3	2
		5	6	6	8	10	15	15	14	13	13	13	12	13	13	13	14	11	10	9	7	7	7	6	6	6	5	5	4	3	1	0				7	7	8	10	13	14	15	15	14	11	9	11	12	11
		7	7	7	10	14	16	20	19	20	20	19	19	20	19	15	15	15	13	7	5	3	3	1	1	1	1	1	1	1	1	1				6	6	7	9	12	15	15	15	13	15	14	12	11	12
		11	12	15	19	24	20	20	19	20	20	20	21	20	19	17	14	11	11	8	8	6	5	4	4	1	0									5	5	5	5	5	6	8	8	9	9	12	13	14	15
		4	5	7	10	11	15	17	18	21	20	18	17	17	17	16	16	14	12	10	8	5	3	2	2	1	1	1	1	1	0					7	9	8	8	10	11	13	13	16	17	18	18	18	17
		7	7	7	8	9	8	10	10	10	10	10	9	8	7	7	7	7	7	6	7	7	7	7	5	5	5	6	4	3	3	2				9	10	10	12	15	17	17	13	14	14	14	16	16	15
		8	8	10	12	13	14	14	14	14	14	14	12	11	10	9	8	7	6	5	4	2	2	1	1	1	0									9	9	9	12	14	16	15	15	14	14	13	14	15	14
		4	5	6	8	9	8	10	10	10	9	9	8	7	7	5	6	5	5	5	4	3	3	2	2	2	1	0								8	8	9	10	13	15	12	12	14	12	12	12	13	12
		7	7	11	17	17	21	25	27	26	25	24	22	19	20	16	13	10	2	1	1	0														7	7	7	8	10	15	17	20	18	15	14	10	9	9
		7	7	8	11	13	13	17	17	15	13	12	9	9	9	9	8	5	5	4	1	1	2	3	1	1	1	0								4	4	4	5	8	10	12	15	17	18	16	16	15	14
		8	8	10	13	11	11	14	12	11	11	11	11	11	10	10	11	9	7	7	6	6	5	3	3	2	3	3	2	2	2	1				8	8	9	12	15	17	16	17	18	16	15	14	13	12
		7	7	7	10	9	11	12	13	15	15	14	10	11	11	9	9	9	8	8	6	4	4	3	2	2	1	1	1	0
		6	6	6	10	11	12	11	12	12	14	12	13	13	12	12	12	9	8	7	6	6	5	5	3	2	2	2	2	2	2	1
		6	6	8	9	10	13	11	12	11	10	10	11	10	10	8	7	5	4	4	4	4	3	2	2	1	1	1	0
[truncated: 17 more columns]

## Sheet: Figure 5J
		5	10	15	20	25	30	35	40	45	50	55	60	65	70	75	80	85	90	95	100	105	110	115	120	125	130	135	140	145	150	155				5	10	15	20	25	30	35	40	45	50	55	60	65	70
Sham+7d	Mean	6.6984	7.1111	8.3175	10.3333	12.0635	13.2063	13.8413	14.4286	14.2381	14.254	13.5556	13.0159	12.254	11.4762	10.7778	9.9524	9.3492	8.6935	7.3548	6.3065	5.5323	4.7869	4.5179	4.3208	3.6415	3.22	3.0217	2.7907	2.675	2.4211	2.1389		MCAO+7d	Mean	6.2979	6.4894	7.8511	10	12.1277	13.0426	13.8085	14.234	14.4681	14.4468	14.0426	13.4894	12.9362	12.0213
	SEM	0.1847	0.1881	0.2695	0.3356	0.422	0.4715	0.4984	0.5415	0.4925	0.5611	0.5373	0.5522	0.5426	0.5579	0.54	0.5132	0.5506	0.5636	0.5344	0.4898	0.4416	0.3954	0.3558	0.3219	0.3344	0.3081	0.2924	0.2775	0.2616	0.2548	0.2587			SEM	0.2354	0.2431	0.2703	0.3521	0.4518	0.5714	0.5965	0.6316	0.6444	0.7254	0.7074	0.6697	0.6965	0.6484
	n	63	63	63	63	63	63	63	63	63	63	63	63	63	63	63	63	63	62	62	62	62	61	56	53	53	50	46	43	40	38	36			n	47	47	47	47	47	47	47	47	47	47	47	47	47	47
		8	8	9	9	13	12	11	13	13	13	12	13	14	13	15	13	12	11	9	7	7	5	4	4	2	2	2	2	2	2	1				6	6	9	10	13	13	14	16	17	17	16	17	16	13
		7	8	12	15	15	17	17	18	17	16	17	17	17	17	16	14	11	6	2	2	1	0													8	8	9	10	11	12	14	12	12	14	13	14	15	13
		6	6	6	10	10	14	15	15	14	11	10	9	7	6	6	6	6	6	5	5	6	5	5	3	3	2	1	0							8	8	9	12	14	15	20	19	20	21	17	17	17	16
		5	7	8	11	13	9	6	6	5	6	4	3	2	3	2	2	0																		9	9	11	13	14	15	17	20	21	21	19	20	16	14
		6	7	11	16	18	22	22	22	22	21	18	17	11	8	7	7	6	4	1	1	1	1	0												4	4	6	9	11	8	11	10	12	9	8	7	6	6
		9	10	13	13	13	10	6	6	8	9	6	6	6	4	4	4	4	2	1	1	1	1	1	1	1	1	1	1	0						7	7	7	12	16	18	18	20	19	19	18	14	16	14
		8	8	9	10	13	19	20	21	18	17	16	16	13	13	9	8	7	6	5	4	3	1	1	1	1	0									7	8	8	8	9	8	7	8	8	8	7	7	7	4
		6	8	10	14	20	18	18	19	18	16	15	14	11	9	8	7	2	2	2	2	1	0													5	5	6	7	7	9	13	15	18	13	11	11	11	11
		9	9	10	12	16	13	12	13	13	12	11	10	11	10	8	6	5	3	2	1	1	0													8	8	8	11	14	16	14	13	13	14	14	14	16	13
		8	8	11	11	13	13	13	13	13	14	14	12	11	11	11	10	10	11	9	7	6	6	3	3	1	1	1	0
																																				7	7	9	10	10	9	9	10	10	9	11	8	6	7
		6	6	6	6	7	9	11	15	15	14	14	15	14	12	13	12	14	15	16	16	13	12	11	10	10	8	7	7	8	7	6				8	8	9	11	11	12	14	18	15	14	12	13	11	10
		9	9	11	12	11	10	11	12	10	9	8	7	6	4	4	4	3	2	2	2	2	2	2	2	0										8	8	11	11	14	13	14	15	14	13	13	11	12	13
		6	6	6	8	8	10	10	11	11	10	8	9	5	5	4	2	2	2	2	2	2	1	1	1	1	1	1	0							9	9	10	13	14	12	11	15	14	14	14	12	11	10
		7	7	7	13	14	15	15	17	17	20	20	20	20	17	18	17	15	15	10	9	8	6	5	5	4	4	2	2	2	2	2				6	6	6	6	11	9	11	13	12	12	12	11	12	11
		6	6	7	8	13	14	14	14	15	16	16	18	19	21	20	16	16	14	14	11	8	6	4	4	3	3	0								6	6	7	9	11	14	14	14	14	13	13	14	15	15
		5	6	11	16	18	19	17	19	18	19	17	17	16	14	13	14	14	13	10	8	7	6	5	5	4	3	3	2	2	2	2				8	9	10	12	14	17	17	15	13	12	11	11	12	12
		4	4	4	5	6	6	11	10	9	11	11	11	12	10	9	9	9	9	8	8	8	7	6	6	6	4	4	4	3	3	3				5	5	6	6	8	9	11	12	15	17	15	14	14	14
		6	7	8	9	12	16	14	12	12	11	10	9	10	11	12	13	10	8	7	6	4	3	1	1	0
		6	6	8	11	12	15	16	18	18	19	14	13	11	9	7	5	4	4	3	1	1	0													7	7	9	10	16	16	16	17	18	20	21	20	21	17
		5	6	7	7	8	9	11	11	11	10	11	11	9	9	8	9	8	7	3	3	3	3	3	3	2	0									10	10	10	14	16	20	21	22	23	27	26	25	22	22
																																				6	6	7	14	15	18	16	19	19	20	19	19	18	19
		7	8	8	10	10	10	9	11	11	9	9	8	8	7	8	7	7	5	5	5	4	4	2	2	2	2	2	2	1	1	1				4	4	4	5	6	7	9	7	7	6	6	7	7	7
		5	5	5	7	10	9	10	13	13	15	17	16	15	16	15	17	16	17	15	11	9	8	7	7	8	7	7	5	4	4	3				6	6	8	11	13	16	18	16	15	17	17	17	17	13
		4	5	6	7	10	10	8	9	11	11	10	11	10	7	6	5	5	5	5	4	3	2	2	2	2	1	1	1	1	1	1				7	8	10	12	16	17	17	18	18	18	16	14	13	10
		7	8	11	12	16	15	19	20	21	22	19	19	17	18	18	18	18	16	14	11	9	8	7	7	4	3	3	3	3	2	2				5	5	5	6	7	11	12	11	11	14	16	16	19	19
		9	9	10	10	11	13	18	19	19	21	21	22	20	20	19	20	21	22	18	18	17	13	11	10	10	9	6	5	4	4	3				7	7	8	9	11	12	16	17	18	18	18	17	12	13
		8	9	10	12	15	18	19	22	23	25	23	22	20	16	17	14	14	14	14	13	12	9	8	8	6	5	3	2	2	2	2				7	8	8	11	14	15	18	19	20	20	20	19	20	20
		8	8	9	10	13	16	14	13	16	15	16	13	12	11	9	9	9	8	8	8	8	6	5	5	4	4	4	4	4	3	3				5	5	8	9	11	13	12	12	12	11	11	13	11	10
		9	9	10	12	18	20	22	19	16	19	20	18	18	15	14	13	12	10	7	5	5	4	4	4	3	3	4	4	3	3	3				8	8	9	11	14	16	13	15	16	14	11	11	7	8
		7	8	8	11	14	17	21	23	21	20	18	16	14	14	14	12	12	10	8	7	6	6	6	3	3	3	2	2	1	0					5	5	7	13	14	14	16	15	13	12	13	14	11	10
		7	7	9	15	16	18	18	19	18	17	16	13	11	11	10	10	7	7	5	4	4	3	2	1	0
		7	8	8	14	15	18	17	18	18	22	21	19	19	21	17	16	17	15	13	9	6	4	4	4	4	4	3	2	2	4	3				5	5	7	9	11	11	9	8	8	5	6	5	5	5
		8	10	10	13	19	21	22	23	21	20	17	15	13	12	9	9	8	6	5	5	4	3	3	3	2	1	0								7	7	10	15	22	29	31	30	29	27	25	24	21	20
		7	8	9	11	12	17	19	19	18	18	14	14	14	15	13	11	10	9	6	4	3	3	4	2	2	2	2	2	3	3	2				6	6	7	10	11	13	15	15	20	23	24	21	23	19
																																				7	8	8	11	16	16	17	18	19	19	20	16	15	13
		5	5	5	11	13	14	13	13	14	13	12	12	12	12	12	11	11	9	8	8	7	6	7	7	8	7	7	7	6	5	3				5	5	6	8	11	11	11	12	10	11	10	10	10	8
		5	5	6	6	11	10	12	15	12	16	13	14	14	14	13	13	11	11	12	13	11	10	9	8	8	8	7	6	4	4	3				5	5	6	8	11	8	8	8	11	11	11	11	11	12
		4	5	5	7	8	10	13	14	14	14	12	13	11	10	10	11	12	12	11	9	8	8	8	6	6	6	6	5	5	3	3				4	4	5	7	10	12	12	12	13	12	11	11	10	9
		7	7	8	8	7	11	11	11	12	11	11	9	11	9	9	9	11	10	10	9	8	8	6	6	6	5	5	5	5	6	7				5	6	9	10	13	14	14	12	13	13	14	13	12	10
		6	6	6	7	8	8	10	10	13	12	13	12	11	11	11	10	9	9	7	8	8	7	6	6	5	5	6	6	5	5	5				5	5	7	10	10	11	11	13	13	17	19	18	20	19
		7	7	9	10	12	13	14	15	14	13	12	11	9	8	8	6	6	4	3	3	3	4	3	3	3	2	2	2	2	1	1				3	3	4	7	9	9	11	12	10	10	10	11	9	8
		8	8	10	12	17	19	20	26	25	28	28	27	27	24	21	15	15	14	12	10	8	8	7	4	2	0
		6	6	6	8	11	14	13	12	13	12	11	10	10	10	11	8	8	7	7	6	6	5	5	4	3	3	3	3	1	0					5	6	8	10	13	15	14	17	18	18	17	15	13	13
		5	5	5	9	10	10	12	13	13	13	13	14	15	16	14	12	12	10	8	7	7	4	4	3	3	3	4	3	4	2	2				7	7	9	11	13	12	12	14	12	11	12	14	13	13
		8	8	9	10	9	9	10	11	11	11	10	9	9	8	9	9	10	9	7	5	5	5	4	4	3	2	2	2	3	3	3				5	7	11	12	15	13	12	12	11	10	6	4	2	2
																																				8	8	10	11	11	13	14	11	11	11	12	12	11	11
		9	9	10	12	13	12	12	15	13	13	14	15	16	16	16	15	15	14	13	11	10	7	6	6	6	5	4	2	2	1	0
		4	5	5	4	5	7	8	9	11	11	13	14	15	13	14	12	15	15	13	11	10	10	10	10	8	6	5	4	3	2	1				5	5	7	7	9	9	9	8	10	11	12	12	11	10
		9	9	11	15	18	17	16	16	16	15	13	13	13	12	10	11	10	9	8	6	6	5	5	5	5	4	1	1	1	1	0				9	9	10	14	15	13	14	13	13	13	14	12	12	11
		7	7	7	11	12	13	15	15	13	15	12	9	9	9	9	9	8	7	2	2	0														4	4	6	7	7	8	9	9	9	7	7	7	7	7
		7	7	8	9	13	15	16	16	15	14	13	13	12	12	11	11	10	11	10	7	6	6	6	5	3	3	3	3	3	1	1				5	5	5	8	8	12	13	12	13	13	12	11	12	11
		5	5	5	7	7	8	10	8	8	8	13	12	10	8	7	7	6	5	3	2	1	0
		10	10	13	13	14	13	14	14	14	15	16	18	17	17	15	14	11	10	10	8	7	7	5	3	3	2	2	2	2	1	1
		5	5	9	10	12	12	12	12	15	14	14	14	15	14	14	14	14	14	11	11	9	7	5	5	4	3	3	2	2	2	0
		6	7	7	8	10	12	12	12	10	12	13	12	11	7	7	7	7	6	4	3	3	3	2	2	1	0
		8	8	9	11	12	13	16	16	15	15	15	16	14	13	12	11	7	5	3	3	3	3	3	3	2	2	2	2	2	2	3
		8	8	8	11	12	15	14	12	10	7	6	5	6	5	5	6	6	6	5	5	5	6	6	5	4	2	2	2	2	2	1
		7	7	8	9	8	12	14	14	15	13	14	14	13	13	13	12	12	12	11	9	9	10	7	6	5	3	3	3	2	2	1
		5	5	5	8	7	7	8	9	12	11	10	8	7	9	7	6	5	4	4	3	3	3	3	3	3	3	3	1	1	1	1
		6	6	8	11	10	14	13	14	14	16	15	15	12	13	11	11	10	9	9	7	4	4	4	4	4	4	3	2	2	2	1
		6	6	7	10	11	11	13	12	10	10	11	9	9	8	6	3	2	2	2	1	1	1	0
		7	9	11	12	12	11	10	9	10	10	10	8	10	7	5	5	4	4	4	1	1	1	0
		8	9	10	13	14	16	18	18	15	15	13	12	12	12	12	8	7	4	4	4	3	2	2	2	1	1	0
		6	7	9	11	11	11	16	13	13	13	14	12	9	8	8	7	7	6	5	4	3	2	1	1	1	1	1	1	0
		7	7	9	10	11	13	12	12	15	14	11	11	8	7	7	5	5	5	6	6	6	6	7	5	3	3	1	1	1	1	1
		6	6	9	8	10	10	9	10	9	6	6	6	9	9	9	10	9	12	10	9	9	6	5	6	5	5	5	5	4	2	2
[truncated: 17 more columns]

## Sheet: Figure 5K
	Sham+24h	MCAO+24h	Sham+4d	MCAO+4d	Sham+7d	MCAO+7d
Mean	19.3182	14.3922	20.7778	16.7586	17.7049	17.549
SEM	1.61619	0.656239	0.984688	1.00449	0.72517	0.640658
n	22	51	27	29	61	51
	16	17	18	12	14	23
	18	19	19	18	21	28
	20	17	18	25	16	10
	23	25	13	22	16	16
	16	23	11	24	16	9
	14	23	25	10	17
		12	28	6	13	20
	21	23	25	12	13	19
	13		21	20	22	11
	22	14		18	34	15
	9	23	22		15	16
	14	17	24	23	19	19
	24	15	27	20	30	23
	15	8	24	12	11	21
	39	14	15	23	12	18
	34	15	27	25	12
		13	19	23	15	18
	11	18	19	11		25
	22	12			19	23
	16	10	27	17	20	17
	20	20	14	12	12	17
	29	21	15	12	14	16
	8	11	19	8	21	11
	21		23	20	36	12
		15	23	17		19
		12	20	15	14	21
		16	22	11	22
		14	13	13	26	16
		16	30	18	13	18
		11		19	13	25
		10		20	18	16
		18			14	22
		14			18	16
		16			16	14
		19			22	20
					17	19
		7			18	24
		11			17
		11			17	24
		11			33	13
					17	20
		16				17
		13			22	19
		10			16	18
		17			26	12
		13			14	14
		10			7	11
					11	25
		9			19
		4				21
		13			17	18
		11			22	17
		8			15	14
		11			13	11
		9			13	14
		19			23	10
					23
					14
					16
					17
					17
					14
					14
					21
					13

## Sheet: Figure 5L
	Sham+24h	MCAO+24h	Sham+4d	MCAO+4d	Sham+7d	MCAO+7d
Mean	26.5	21.0784	27.8148	24.1724	24.8033	24.6275
SEM	1.65766	0.723739	1.05684	1.11866	0.75452	0.783637
n	22	51	27	29	61	51
	23	26	24	17	19	37
	22	25	28	24	30	33
	29	22	23	30	24	20
	33	31	21	30	21	24
	22	34	16	33	24	14
	23	30	30	17	23
		21	33	12	21	26
	27	29	34	17	20	32
	23		29	28	28	18
	27	18		26	41	22
	19	28	29		21	22
	22	23	28	29	24	25
	31	22	34	26	40	31
	22	16	29	21	19	30
	47	21	22	32	20	27
	43	23	37	33	21
		20	25	32	22	27
	19	24	26	22		34
	28	19			28	28
	21	18	35	24	26	25
	26	28	22	17	20	28
	34	28	22	19	22	21
	13	16	26	17	30	16
	29		31	29	42	19
		19	29	23		29
		17	34	18	18	31
		22	27	20	30
		21	20	19	34	22
		25	37	30	20	22
		16		26	22	31
		17		30	24	24
		27			21	28
		22			25	21
		24			22	23
		25			28	29
					26	30
		14			26	29
		14			25
		16			22	31
		18			41	20
					23	25
		21				22
		20			27	24
		14			22	24
		23			33	17
		24			19	21
		17			12	16
					18	36
		13			25
		11				28
		19			22	22
		18			26	21
		14			23	18
		19			20	16
		16			21	20
		27			29	17
					31
					20
					28
					24
					25
					22
					22
					29
					22

## Sheet: Figure 5M
	Sham+24h	MCAO+24h	Sham+4d	MCAO+4d	Sham+7d	MCAO+7d
Mean	1664.49	1393.54	1795.52	1660.66	1663.95	1700.27
SEM	100.578	59.9703	78.2189	95.6442	62.6214	61.5248
n	22	51	27	29	61	51
	1615.17	2344.24	1865.11	1435.09	1146.51	2521.57
	1237.15	1722.95	1737.78	1902.23	1651.11	1962.13
	1962.25	1783.54	1510.1	1939.91	2399.28	1052.47
	1853.58	1860.36	1137.08	2157.86	1535.13	1531.21
	1354.79	2044.74	1010.7	2429.52	1847.24	1016.26
	1328.79	1855.45	1957.22	1055.36	1597.43
		922.78	1568.16	798.49	1176.34	2010.09
	1709.69	1871.93	1841.01	1008.32	1318.81	1669.62
	1273.37		1862.54	2063.61	1942.52	751.69
	1329.09	1240.97		2202.73	2847.99	1204.78
	1432.74	2118.52	1924.67		1416.06	1463.74
	1381.53	1652.66	1834.78	2237.34	1651.66	1749.66
	1974.51	1715.17	2650.54	1990.98	2335.96	2510.32
	1185.3	1071.26	1632.64	1316.01	1404.77	1859.15
	3026.86	1327.27	1440.39	2145.49	1348.03	2037.08
	2687.46	1604.41	2483.26	2185.25	1119.79
		916.97	1413.57	2238.32	1363.81	2409.37
	1131.59	1575.26	1748.22	1433.79		2578.11
	1928.52	1213.08			1939.12	2223.01
	1582.57	1073.02	1633.92	1748.34	1984.97	2331.21
	1874.09	1962.16	1661.27	874.9	1226.35	1661.53
	1737.39	1712.7	1350.19	1451.1	1434.63	1589.96
	1324.28	1114.7	2102.58	757.53	2392.11	841.78
	1688.01		1950.67	1797.65	2903.51	1076.94
		1197.26	1588.93	1619.95		1853.31
		1605.63	2422.11	1105.19	1361.98	1889.23
		1551.7	1953.81	982.3	1883.04
		869.82	1577.82	1243.46	2559.57	1847.56
		2117.71	2620.05	2049.82	1472.25	1688.03
		1068.11		1736.12	1094.9	2181.45
		1266.38		2252.35	1572.08	1673.33
		1578.12			1464.11	2171.25
		1461.94			1702.69	1689.4
		1722.86			1312.95	1569.17
		1708.61			1597.24	1918.38
					1179.85	1891.29
		1047.23			1527.36	2223.74
		871.73			1398.82
		994.72			1185.54	1705.16
		1333.46			2861.94	1264.27
					1231.77	1332.49
		1329.9				1621.77
		1025.27			2270.79	1750.65
		622.14			1601.17	1687.6
		1441.25			2658.03	1293.07
		1461.83			1411.83	1600.95
		1219			955.23	995.57
					1254.39	2043.22
		591.795			1547.12
		619.731				1449.11
		1775.72			1987.19	1964.24
		1163.88			1477.25	1915.52
		610.388			1654.71	1337.05
		1279.34			1317.69	1086.04
		1055.15			1333.3	1604.86
		1775.67			2351.73	1414.14
					1847.72
					1641.99
					2468.31
					1463.69
					1330.41
					1283.41
					1175.52
					1891.61
					1188.38

## Sheet: Figure 5N
		5	10	15	20	25	30	35	40	45	50	55	60	65	70	75	80	85	90	95	100	105	110	115	120	125	130	135	140	145	150	155				5	10	15	20	25	30	35	40	45	50	55	60	65	70
Sham+24h	Mean	7	7.1364	8.3182	10.5	11.9545	13.5909	13.9091	14.7727	14.9091	14.1364	13.3182	12.1818	11.4545	11.3182	10.6364	9.3182	8.2727	7.1818	6.4091	6.0909	5.7273	5.1364	4.6818	4	3.9048	3.7619	3.381	3.0476	2.7143	2.6316	2.2632		MCAO+24h	Mean	6.1961	6.3725	7.2157	8.9804	10.7647	11.7451	12.902	12.8627	12.4706	11.9216	11.4118	10.8431	10.1961	9.5098
	SEM	0.3482	0.3621	0.4233	0.5949	0.6725	0.8288	0.8294	0.811	0.9067	0.9028	0.8254	0.7994	0.6669	0.6559	0.6121	0.5899	0.5855	0.5684	0.5039	0.5579	0.6037	0.6077	0.5862	0.5181	0.5019	0.5341	0.4951	0.4755	0.4372	0.3604	0.3406			SEM	0.1961	0.1899	0.2602	0.3378	0.3732	0.4382	0.4722	0.4745	0.4562	0.4914	0.5218	0.5512	0.5671	0.6239
	n	22	22	22	22	22	22	22	22	22	22	22	22	22	22	22	22	22	22	22	22	22	22	22	22	21	21	21	21	21	19	19			n	51	51	51	51	51	51	51	51	51	51	51	51	51	51
		7	7	7	9	11	11	12	14	14	11	11	10	11	12	13	12	11	10	9	9	9	9	7	5	5	5	4	4	4	3	3				7	7	7	10	14	15	16	17	17	17	17	16	16	18
		4	4	4	5	6	9	11	13	12	13	13	11	12	12	10	10	9	7	6	6	5	5	5	4	3	2	2	1	0						5	5	5	6	8	11	12	14	16	15	15	15	12	12
		9	9	10	12	14	17	17	19	20	21	21	18	16	16	16	12	12	10	8	8	5	3	3	2	1	1	1	1	0						5	6	7	8	12	13	15	13	11	11	10	8	8	8
		9	9	9	9	12	16	16	17	18	18	19	19	17	13	12	9	8	7	4	4	3	3	2	2	2	2	2	2	3	3	4				7	7	9	11	15	17	16	17	17	17	17	16	16	16
		6	6	7	11	14	16	16	15	14	13	11	12	10	10	8	7	6	5	3	3	3	2	2	2	1	1	1	1	1	1	1				9	9	11	15	17	17	17	16	16	15	13	11	10	11
		8	8	9	10	13	13	12	12	14	13	13	12	10	10	7	4	4	3	3	2	2	1	1	2	2	2	2	2	2	2	2				7	7	8	8	14	21	24	23	23	19	18	18	17	16
																																				7	8	10	9	12	13	13	9	7	6	6	6	6	5
		6	6	6	8	9	13	14	15	11	12	10	10	11	12	11	8	8	7	9	10	9	6	6	5	5	5	5	5	5	6	5				6	6	7	10	12	14	14	15	15	16	17	16	16	15
		9	10	12	11	12	12	16	16	14	12	10	10	8	8	8	6	5	5	5	4	3	3	2	1	1	1	1	1	1	1	1
		5	5	7	6	6	5	8	8	10	9	10	7	8	8	8	8	7	6	7	3	3	3	4	3	2	2	2	2	2	1	1				4	4	4	4	6	7	8	9	12	11	9	9	9	8
		10	10	11	12	13	14	15	15	15	13	12	11	10	11	11	10	9	8	7	6	4	3	3	2	2	2	2	2	1	1	1				5	5	6	7	11	11	17	17	18	19	19	19	19	20
		8	8	9	11	13	13	8	10	11	12	12	11	10	9	7	7	6	6	5	5	6	4	4	3	3	3	3	3	3	3	3				6	6	6	7	11	14	14	15	13	14	14	16	16	14
		7	8	10	14	12	17	19	18	18	18	15	16	12	12	10	10	10	9	8	8	7	7	8	7	6	6	6	6	5	4	3				6	6	7	9	10	11	12	14	14	15	14	12	10	9
		7	7	8	12	11	11	9	11	11	9	9	7	8	8	8	6	5	4	4	6	5	4	3	3	3	3	2	1	1	1	0				8	8	8	9	10	11	11	11	11	11	11	9	9	7
		8	8	8	9	14	14	18	22	24	20	15	12	10	10	13	12	12	10	9	8	10	9	12	10	9	10	9	9	8	6	5				7	7	7	10	9	11	12	12	12	9	11	11	11	9
		8	8	10	15	16	20	20	18	17	17	19	18	18	20	17	14	14	13	11	11	10	10	6	5	6	5	5	4	3	3	4				8	8	9	12	15	15	15	12	11	11	10	9	8	6
																																				6	6	9	11	11	13	16	12	10	6	5	5	4	3
		8	8	10	14	12	11	11	13	11	11	8	7	8	7	7	5	4	3	2	2	1	1	1	0											6	7	7	10	10	11	14	15	16	16	13	13	13	14
		6	6	8	13	16	18	19	18	20	19	17	17	14	15	14	12	8	8	7	6	6	7	6	6	5	4	2	2	2	2	1				7	7	8	10	10	11	10	11	12	11	10	8	8	8
		5	5	6	8	9	10	11	11	13	12	12	11	12	13	12	9	8	8	8	8	9	8	8	7	7	7	7	6	5	4	3				8	8	9	11	13	14	13	13	10	10	8	9	6	6
		6	7	9	14	12	16	16	18	17	18	16	16	16	14	13	14	11	10	7	6	6	5	5	5	5	5	5	4	4	3	2				8	8	9	13	14	17	16	18	17	18	18	17	17	17
		5	5	8	12	17	19	17	20	23	22	20	15	14	11	10	9	6	3	4	3	3	3	2	2	2	1	1	1	1	1	1				6	6	8	11	12	12	12	12	13	10	10	9	8	8
		5	5	5	6	6	7	7	8	8	7	9	9	9	9	10	10	10	9	8	9	10	10	7	7	7	7	6	5	4	3	1				5	5	5	5	7	9	10	11	10	9	10	9	9	9
		8	8	10	10	15	17	14	14	13	11	11	9	8	9	9	11	9	7	7	7	7	7	6	5	5	5	3	2	2	2	2
																																				3	5	4	6	10	10	11	13	12	12	11	9	9	10
																																				5	5	6	9	9	9	9	10	10	10	14	14	13	13
																																				6	6	6	8	9	9	12	12	15	15	15	15	15	15
																																				6	8	9	10	15	15	16	15	11	10	9	7	4	3
																																				8	8	8	12	14	15	17	17	17	19	19	20	19	18
																																				5	5	5	8	11	13	11	11	11	11	7	8	8	6
																																				6	6	7	8	10	9	13	15	14	14	13	12	12	12
																																				8	8	8	10	12	16	16	17	14	12	11	8	7	8
																																				7	7	9	12	14	14	17	15	12	12	11	10	10	10
																																				8	8	8	9	10	13	19	19	18	18	16	16	16	12
																																				5	5	5	6	7	9	8	8	10	10	13	14	10	10
																																				7	7	8	10	10	10	10	9	9	9	8	9	8	7
																																				3	3	4	4	5	5	6	7	9	8	9	9	10	10
																																				5	5	6	8	11	11	13	11	9	8	8	7	7	6
																																				5	5	5	7	10	9	10	8	10	10	10	10	10	10
																																				5	5	5	7	9	10	13	12	11	11	11	11	10	11
																																				6	6	6	9	10	10	15	16	14	14	12	13	10	6
																																				4	4	5	6	5	5	7	7	9	9	7	8	8	4
																																				6	7	7	8	9	10	12	13	11	8	8	7	8	8
																																				9	9	12	13	13	12	12	12	12	11	11	9	8	6
																																				7	7	9	13	10	11	11	11	11	10	8	8	8	8
																																				4	4	6	7	9	8	9	10	10	8	7	3	3	1
																																				7	7	8	9	9	9	9	7	6	7	6	6	5	3
																																				5	6	6	8	10	11	11	13	13	12	12	11	11	11
																																				7	7	11	11	15	14	16	15	13	12	11	11	8	7
																																				6	6	6	6	7	9	9	8	7	7	4	4	2	1
																																				7	7	9	9	10	9	11	12	11	10	9	8	8	7
																																				7	7	7	7	10	11	13	12	12	11	12	11	11	9
																																				6	6	7	12	13	15	15	15	14	14	15	14	14	14
[truncated: 17 more columns]

[truncated: 2 more sheets: Figure 5O, Figure 5P]
