# Supplementary material for: Poststroke dendritic arbor regrowth requires the actin nucleator Cobl
Source: PLoS Biol. 2021 Dec 13;19(12):e3001399. doi: 10.1371/journal.pbio.3001399 (PMC8699704; doi:10.1371/journal.pbio.3001399)
Supplement: S6 Data — This Excel file contains all numerical information of all data panels in Fig 6 organized in form of subfolders. The data include mean, SEM, n number, and all individual data points. (XLSX) [file pbio.3001399.s013.xlsx]

## Sheet: Figure 6C
	GFP	GFP-Cobl
Mean	5.8	8.775
SEM	0.400641	0.519476
n	40	40
	1	8
	7	7
	8	7
	9	6
	7	9
	4	11
	4	3
	5	11
	14	9
	5	11
	3	8
	2	11
	4	5
	5	13
	8	6
	5	11
	6	7
	2	9
	7	19
	5	7
	7	14
	6	6
	6	16
	6	9
	9	10
	3	12
	6	9
	2	10
	3	7
	7	6
	8	9
	4	10
	7	7
	7	5
	7	6
	4	13
	4	4
	7	8
	10	5
	8	7

## Sheet: Figure 6D
	GFP	GFP-Cobl
Mean	12.825	16.175
SEM	0.449911	0.582752
n	40	40
	6	17
	11	15
	15	14
	16	11
	14	13
	9	18
	11	11
	13	16
	20	16
	13	19
	13	14
	8	18
	11	10
	10	20
	16	14
	15	18
	14	13
	10	16
	11	28
	13	15
	12	18
	13	12
	15	22
	13	17
	17	19
	11	21
	16	15
	9	18
	9	19
	14	14
	16	20
	10	15
	16	12
	13	12
	11	14
	11	22
	13	12
	15	13
	16	18
	14	18

## Sheet: Figure 6E
	GFP	GFP-Cobl
Mean	483.69	583.883
SEM	18.0159	18.9302
n	40	40
	316.7	418.36
	675.01	613.69
	425.5	588.29
	364.83	446.24
	511.97	345.27
	337.79	583.88
	524.27	493.23
	508.52	553.81
	670.62	522.45
	490.24	509.61
	653.96	492.06
	275.74	825.78
	426.95	431.48
	345.85	585.66
	620.41	824.78
	588.34	630.14
	477.66	594.38
	490.25	705.59
	460.72	745.4
	434.06	529.46
	636.42	674.05
	359.02	402.95
	409.52	609.31
	415.65	553.22
	609.51	514.94
	380.32	639.34
	544.7	426.63
	311.65	635.78
	418.67	566
	485.17	645.44
	649.09	683.23
	372.74	734.29
	542.63	480.87
	439.97	543.34
	536.85	409
	542.95	809.09
	327.19	532.79
	529.56	667.28
	690.9	680.37
	545.71	707.85

## Sheet: Figure 6F
		5	10	15	20	25	30	35	40	45	50	55	60	65	70	75	80	85				5	10	15	20	25	30	35	40	45	50	55	60	65	70	75	80	85
GFP	Mean	6.925	7.8	9.45	9.875	9	7.375	6.025	4.5	3.45	2.9	2.275	1.875	1.6	1.35	1.2	0.975	0.725		GFP-Cobl	Mean	7.475	8.925	10.85	12.025	10.95	9.05	7.05	5.625	4.225	3.5	3.05	2.35	2.175	1.725	1.375	1.1	1
	SEM	0.251629	0.306343	0.403431	0.417851	0.420622	0.39982	0.369489	0.368643	0.331952	0.3034	0.284171	0.270772	0.252678	0.216469	0.20318	0.187724	0.192778			SEM	0.326181	0.405708	0.473056	0.523165	0.468152	0.365061	0.398635	0.329505	0.36775	0.330113	0.286334	0.252043	0.270061	0.242813	0.210882	0.192154	0.156074
	n	40	40	40	40	40	40	40	40	40	40	40	40	40	40	40	40	40			n	40	40	40	40	40	40	40	40	40	40	40	40	40	40	40	40	40
		5	5	6	6	3	3	3	2	2	2	2	2	2	2	1	1	1				9	11	13	13	9	7	4	3	0	0	0	0	0	0	0	0	0
		4	5	7	7	10	10	9	8	8	9	9	8	8	6	5	4	1				8	8	11	12	13	12	10	7	5	1	1	1	1	1	1	1	1
		7	9	10	10	8	5	5	4	2	2	1	1	0	0	0	0	0				8	8	8	8	9	8	6	7	6	5	4	5	6	5	1	1	1
		7	8	11	12	9	4	2	1	1	1	0	0	0	0	0	0	0				5	5	6	10	9	8	7	6	6	5	3	3	2	1	1	0	0
		7	9	12	13	10	10	7	4	4	4	1	2	0	0	0	0	0				4	5	7	9	10	9	5	2	2	2	2	1	0	0	0	0	0
		5	5	6	8	7	5	4	4	3	2	2	1	1	1	1	1	1				7	8	11	9	10	10	9	8	5	6	4	3	1	1	1	0	0
		7	7	7	8	8	7	7	7	6	5	5	5	3	3	2	1	1				8	10	11	9	8	6	5	5	3	2	2	2	2	1	1	1	1
		8	9	10	12	11	8	5	3	3	2	2	2	2	2	2	1	0				6	7	9	10	8	8	5	4	3	3	3	2	2	3	3	2	1
		6	8	10	10	11	10	8	8	6	4	4	4	2	1	1	1	1				7	9	13	13	13	12	6	4	2	1	1	1	1	1	1	1	1
		7	8	11	11	11	9	7	5	4	2	2	2	2	2	1	1	0				8	8	14	15	12	8	4	4	3	3	3	3	2	0	0	0	0
		10	11	11	12	11	7	7	6	5	4	4	4	4	3	3	3	1				6	8	8	8	8	7	7	7	5	5	4	3	2	1	0	0	0
		6	6	7	6	5	3	3	3	1	1	1	1	1	0	0	0	0				7	10	12	15	15	12	13	12	12	10	8	6	5	2	0	0	0
		7	8	9	10	8	8	7	4	2	2	2	1	1	1	1	0	0				5	8	10	10	10	9	5	4	3	2	2	2	1	1	1	0	0
		5	5	5	9	7	4	3	2	2	4	1	1	1	1	1	1	1				7	9	12	15	13	9	7	4	2	3	3	1	1	0	0	0	0
		8	10	11	13	12	12	7	6	4	3	2	2	2	2	2	3	3				8	9	11	14	14	12	9	8	6	5	5	5	5	5	4	4	3
		10	10	14	14	12	8	8	6	4	3	2	1	1	1	1	0	0				7	8	13	14	14	13	9	7	6	3	2	2	1	1	1	1	1
		7	7	11	13	11	5	4	2	2	2	1	1	1	1	1	1	1				6	6	8	9	8	9	9	10	8	6	5	4	4	2	1	1	1
		8	8	8	8	5	4	3	3	3	3	3	2	2	2	1	1	1				7	7	8	10	11	9	8	5	5	4	3	1	5	2	2	1	2
		4	4	5	7	7	8	6	4	3	3	3	1	2	2	2	2	2				9	11	14	19	20	14	11	7	4	4	3	2	1	1	1	1	1
		8	9	10	12	11	7	6	4	3	2	2	1	1	1	1	1	0				8	9	10	10	9	8	7	4	3	2	2	2	1	1	1	2	2
		5	5	5	5	6	8	8	10	8	6	5	5	5	5	5	5	5				4	6	7	10	13	13	11	9	8	6	6	4	3	3	3	3	3
		6	7	9	11	10	10	5	2	1	0	0	0	0	0	0	0	0				6	7	9	10	9	6	4	4	4	3	3	3	1	1	1	0	0
		9	12	14	13	10	7	4	2	0	0	0	0	0	0	0	0	0				6	8	14	16	12	12	11	8	6	3	3	1	1	0	0	0	0
		6	6	14	10	9	7	4	4	2	1	0	0	0	0	0	0	0				8	9	11	18	9	7	4	3	2	2	2	2	1	1	1	1	1
		8	9	12	14	14	10	9	5	3	3	2	2	2	1	1	1	1				9	11	14	19	18	7	5	3	1	1	0	0	0	0	0	0	0
		8	8	8	6	6	4	3	2	1	1	1	1	2	2	3	2	2				9	12	14	13	13	10	8	5	3	1	1	1	2	2	2	2	2
		10	12	13	13	12	11	9	6	4	4	1	0	0	0	0	0	0				6	7	8	10	9	7	7	5	2	1	1	1	1	2	0	0	0
		7	8	7	5	6	4	4	2	1	1	1	1	0	0	0	0	0				10	15	14	11	9	8	8	5	3	3	3	2	4	1	1	1	1
		6	6	7	8	8	7	6	5	5	5	2	2	2	2	1	1	0				12	12	13	12	9	5	2	5	2	2	2	2	3	3	2	2	2
		7	8	11	12	10	9	8	4	4	3	3	2	1	0	0	0	0				8	9	13	13	11	11	12	6	6	5	3	2	2	2	2	1	1
		8	8	9	11	12	11	11	9	6	3	3	2	1	1	1	1	0				11	12	15	15	13	10	7	6	4	4	3	2	1	1	1	1	1
		6	6	9	8	7	6	7	5	3	3	3	2	1	0	0	0	0				5	6	6	7	8	9	10	8	5	6	6	4	5	5	4	3	3
		9	11	14	13	8	7	5	4	4	3	2	1	1	1	0	0	0				5	7	8	9	8	5	5	4	2	2	2	3	3	3	3	1	1
		6	8	8	8	8	8	7	4	3	3	2	1	1	1	1	0	0				7	8	9	12	9	8	6	4	3	3	3	1	1	1	1	1	1
		4	7	8	9	9	8	7	7	6	5	4	3	3	3	2	1	0				7	8	8	11	9	9	8	4	1	1	1	0	0	0	0	0	0
		7	8	10	8	7	10	7	6	6	3	2	1	1	1	1	1	1				9	15	18	19	17	13	6	5	4	4	4	4	3	2	1	0	0
		9	9	11	8	6	4	3	1	0	0	0	0	0	0	0	0	0				8	8	8	7	8	7	5	5	6	4	3	1	1	1	2	2	2
		8	9	11	11	13	9	7	3	3	2	2	1	1	1	1	1	1				5	6	7	9	9	8	7	7	7	8	8	7	6	6	6	5	2
		6	7	9	13	15	12	12	10	8	8	6	5	3	3	3	1	0				13	15	15	15	10	8	5	5	5	4	4	2	2	2	2	2	2
		6	7	8	8	7	6	4	3	2	2	3	4	4	2	3	3	5				11	12	14	13	12	9	5	6	6	5	4	3	4	4	3	3	3

## Sheet: Figure 6J
	Scr.RNAi/GFP	Cobl RNAi/GFP	Cobl RNAi/GFP-Cobl*
Mean	5.75	3.45	6.925
SEM	0.5826	0.290777	0.623665
n	40	40	40
	8	3	5
	5	3	2
	4	2	6
	4	1	6
	2	3	6
	4	5	5
	6	6	6
	6	2	5
	5	6	8
	4	2	9
	8	6	7
	5	1	4
	3	4	4
	4	1	4
	6	2	5
	2	3	16
	5	4	7
	1	1	2
	2	1	2
	12	5	7
	11	7	3
	7	5	7
	8	5	10
	3	1	12
	2	3	10
	5	3	4
	5	7	2
	3	3	8
	3	6	13
	9	2	14
	9	3	5
	4	5	4
	2	7	12
	7	4	14
	6	2	9
	9	3	7
	7	2	9
	22	3	2
	5	4	15
	7	2	1

## Sheet: Figure 6K
	Scr.RNAi/GFP	Cobl RNAi/GFP	Cobl RNAi/GFP-Cobl*
Mean	12.925	10.125	15.525
SEM	0.630819	0.377555	0.795812
n	40	40	40
	13	8	12
	13	8	10
	10	8	13
	11	8	18
	8	9	12
	10	14	17
	14	11	16
	12	8	10
	13	11	19
	8	8	17
	14	13	20
	15	5	12
	8	12	12
	10	5	14
	14	10	17
	10	10	24
	11	8	16
	7	7	8
	9	9	10
	20	11	15
	17	13	13
	14	12	12
	14	12	18
	11	10	23
	8	9	22
	12	10	12
	12	12	8
	12	10	20
	11	14	23
	14	8	20
	18	10	12
	11	12	10
	15	15	26
	16	11	21
	11	10	12
	18	14	13
	14	8	17
	29	13	13
	14	9	26
	16	10	8

## Sheet: Figure 6L
	Scr.RNAi/GFP	Cobl RNAi/GFP	Cobl RNAi/GFP-Cobl*
Mean	465.694	398.452	556.9
SEM	24.0989	24.5554	29.9578
n	40	40	40
	744.49	360.66	346.41
	452.21	342.63	665.41
	532.26	183.65	393.74
	392.64	338.66	606.24
	368.47	311.35	375.2
	432.66	508.98	498.97
	506.74	344.25	532.04
	390.15	222.97	538.36
	439.05	299.58	470.1
	419.48	224.79	472.44
	436.57	387.97	703.2
	342.08	300.42	350.24
	299.8	356.57	411.93
	345.3	214.11	402.95
	510.26	272.11	449.06
	254.99	302.61	602.38
	377.14	412.35	607.6
	235.19	185.96	269.91
	318.26	182.96	323.54
	520.16	357.3	436.28
	480.27	571.49	872.03
	444.24	716.84	452.3
	510.03	484.1	567.79
	489.91	291.69	818.55
	268.86	389.8	610.82
	542.33	412.03	430.12
	406.67	446.09	287.37
	429.92	569.4	585.68
	404.48	837.89	799.83
	385.03	242.95	786.54
	670.59	496.83	437.13
	350.59	383.22	660.55
	532.24	824.81	1086.4
	473.35	407.11	875.98
	613.22	509.74	438.23
	828.37	413.17	648.47
	383.63	456.77	721.34
	1018.33	390.05	524.68
	604.41	538.78	873
	473.35	445.43	343.17

## Sheet: Figure 6M
		5	10	15	20	25	30	35	40	45	50	55	60	65	70	75	80	85				5	10	15	20	25	30	35	40	45	50	55	60	65	70	75	80	85				5	10	15	20	25	30	35	40
Scr.RNAi/GFP	Mean	7.075	7.8	9.4	9.6	8.25	6.4	5.025	4.325	3.525	3.075	2.475	2.075	1.8	1.475	1.375	1.225	0.85		Cobl RNAi/GFP	Mean	6.7	7.375	8.25	7.825	6.975	5.6	4.525	3.325	2.575	2.125	1.75	1.425	1.325	1.225	1.125	0.9	0.7		Cobl RNAi/GFP-Cobl*	Mean	8.65	10.125	11.775	11.85	10.15	7.675	6.075	4.575
	SEM	0.268871	0.306343	0.401599	0.417256	0.410987	0.424868	0.384787	0.405708	0.417544	0.371048	0.303795	0.304638	0.316633	0.277321	0.25492	0.225	0.15			SEM	0.253691	0.290198	0.341096	0.35606	0.431882	0.449786	0.438511	0.342291	0.333758	0.282361	0.244818	0.205337	0.212999	0.2133	0.193442	0.159326	0.152753			SEM	0.388208	0.43292	0.514517	0.622804	0.654912	0.600627	0.557452	0.494699
	n	40	40	40	40	40	40	40	40	40	40	40	40	40	40	40	40	40			n	40	40	40	40	40	40	40	40	40	40	40	40	40	40	40	40	40			n	40	40	40	40	40	40	40	40
		5	5	6	7	10	9	9	11	11	10	8	8	7	5	4	3	2				5	5	5	6	7	7	6	5	4	4	3	2	2	1	1	1	0				7	8	10	11	8	4	3	2
		8	8	9	9	8	5	4	4	3	2	2	2	2	2	2	2	1				5	5	6	7	7	6	6	2	2	2	2	2	2	2	1	0	0				8	8	8	10	9	9	8	8
		6	6	7	7	8	8	6	6	6	6	6	4	3	2	1	1	2				6	7	8	6	2	1	0	0	0	0	0	0	0	0	0	0	0				7	10	7	7	6	5	2	2
		7	8	10	11	7	6	5	4	3	3	2	1	0	0	0	0	0				7	7	7	5	5	4	3	3	3	2	2	2	2	2	2	2	0				12	12	15	13	11	9	6	2
		6	6	7	7	7	5	3	2	2	2	2	2	2	2	2	1	1				6	6	8	8	6	5	5	2	2	1	1	1	1	1	0	0	0				7	9	10	8	9	7	6	4
		6	6	7	8	7	6	5	4	4	4	3	2	2	2	2	2	1				8	9	10	10	10	10	9	6	2	2	2	1	1	1	1	1	1				12	14	13	10	6	4	3	3
		8	9	11	12	10	4	4	5	5	5	5	4	3	2	1	0	0				5	5	8	9	9	6	4	2	2	2	1	0	0	0	0	0	0				9	12	13	12	6	6	6	3
		6	8	10	10	8	6	2	2	1	1	1	1	1	1	1	1	1				6	7	6	5	4	4	2	1	1	1	1	1	0	0	0	0	0				7	9	9	8	7	8	6	5
		8	8	9	11	6	4	3	3	3	3	2	1	1	1	1	1	1				5	9	11	8	5	3	2	2	2	1	1	0	0	0	0	0	0				11	13	14	13	10	6	5	3
		4	4	6	7	8	8	7	6	5	4	3	3	2	1	1	1	0				6	7	7	6	4	4	1	1	1	1	1	0	0	0	0	0	0				8	12	15	15	10	3	3	2
		6	7	7	10	10	6	4	1	1	1	1	1	1	1	1	1	1				7	7	10	11	11	9	3	2	1	1	1	1	1	1	1	1	0				13	13	14	14	12	9	6	4
		11	11	11	12	5	3	3	1	0	0	0	0	0	0	0	0	0				4	4	4	4	4	3	3	3	3	3	2	2	2	2	2	2	2				8	10	12	12	8	3	3	2
		5	5	5	5	5	2	3	3	1	1	1	1	1	1	1	1	1				9	10	11	9	7	5	4	3	1	1	0	0	0	0	0	0	0				8	8	11	10	6	5	5	4
		6	7	8	9	3	3	3	3	2	1	1	1	1	1	1	1	1				4	4	4	5	5	3	3	3	2	2	1	0	0	0	0	0	0				10	12	11	8	7	6	4	2
		7	10	13	13	11	7	5	5	4	4	3	2	2	2	2	0	0				8	9	10	8	7	2	1	1	0	0	0	0	0	0	0	0	0				12	14	13	11	7	4	3	1
		8	9	8	6	6	3	0	0	0	0	0	0	0	0	0	0	0				7	9	10	10	4	3	2	1	1	1	1	1	1	1	0	0	0				8	13	20	20	13	7	3	1
		6	6	9	11	10	7	4	4	2	1	1	0	0	0	0	0	0				4	5	6	6	7	7	7	5	5	3	3	3	3	3	3	2	1				9	10	13	15	14	13	8	4
		6	6	5	5	4	4	3	2	1	1	1	1	1	0	0	0	0				6	6	6	6	4	1	1	0	0	0	0	0	0	0	0	0	0				6	7	8	8	7	6	3	2
		7	8	9	9	7	4	3	3	2	1	1	0	0	0	0	0	0				8	9	6	3	1	1	0	0	0	0	0	0	0	0	0	0	0				8	9	10	8	6	1	1	1
		7	12	16	16	12	9	5	5	5	2	1	0	0	0	0	0	0				8	9	11	11	10	7	4	3	1	0	0	0	0	0	0	0	0				8	9	11	9	9	5	5	4
		6	7	11	11	7	5	6	6	4	4	3	2	1	1	1	1	1				5	5	10	7	7	6	5	4	4	3	1	2	3	3	3	1	3				10	11	11	11	13	10	10	9
		7	9	12	12	11	8	6	4	2	2	0	0	0	0	0	0	0				7	7	10	9	8	5	5	5	5	5	4	4	5	5	4	4	3				5	7	7	9	7	6	6	4
		6	6	6	10	10	8	6	5	5	3	3	4	4	4	3	1	1				7	8	9	10	10	10	6	3	3	2	1	1	1	1	1	1	1				8	10	12	12	15	13	6	5
		8	8	9	9	9	9	6	3	3	3	1	1	1	1	1	4	2				9	10	8	4	2	2	2	2	2	2	2	1	1	1	1	0	0				11	14	18	16	14	9	6	5
		6	6	8	8	4	3	3	2	1	1	1	1	1	0	0	0	0				6	6	8	9	9	6	5	4	3	3	2	2	1	1	1	1	0				12	15	17	11	10	5	3	4
		7	7	7	9	10	9	6	4	3	4	4	5	3	1	2	2	2				7	7	8	8	7	5	5	4	3	3	3	3	2	1	1	1	1				8	8	11	12	12	8	4	3
		7	8	10	6	4	3	3	4	4	4	2	2	2	2	1	1	1				5	7	7	8	9	8	7	4	1	1	1	1	1	0	0	0	0				6	6	8	7	6	4	3	3
		9	10	11	8	6	4	4	3	3	3	3	2	1	1	1	1	0				7	8	8	9	9	7	5	5	5	3	3	3	3	3	3	3	2				12	14	15	16	10	8	7	5
		8	9	9	8	7	2	2	2	2	3	3	3	3	1	1	1	0				8	8	9	11	11	12	12	10	9	7	7	4	2	2	4	2	2				10	11	15	19	20	14	10	7
		5	8	10	8	9	7	6	3	2	1	1	0	0	0	0	0	0				6	7	6	4	3	1	1	1	1	1	1	1	1	1	1	1	1				6	8	10	15	12	13	11	10
		8	8	11	12	10	8	7	8	4	5	3	3	3	2	2	3	2				7	8	8	9	10	9	8	5	4	4	4	2	2	2	2	1	0				7	8	10	9	7	7	6	3
		7	9	9	7	7	7	5	5	1	1	1	1	0	0	0	0	0				7	9	10	10	9	4	4	3	1	1	1	1	1	1	1	1	0				6	7	9	9	9	9	7	7
		13	13	13	12	9	8	8	7	5	3	2	1	0	0	0	0	0				8	9	11	12	12	11	10	8	7	6	5	5	6	6	4	3	3				14	15	17	23	24	20	19	14
		9	9	13	11	10	7	4	2	2	2	2	2	1	1	1	1	1				7	8	10	9	8	6	4	3	1	1	1	1	1	1	1	1	1				7	7	13	15	15	13	14	14
		5	5	8	7	7	7	7	7	6	4	4	4	4	4	4	5	4				8	8	10	10	9	7	7	6	5	4	3	2	2	2	2	2	1				3	5	9	9	10	10	9	8
		9	10	15	16	14	10	8	9	9	8	5	3	2	2	2	2	2				11	12	13	9	5	4	3	2	1	1	1	1	1	1	1	1	1				6	6	7	8	10	7	8	7
		7	8	11	11	9	7	3	1	1	1	1	1	1	1	1	1	1				6	6	6	6	7	7	7	5	5	4	4	3	2	2	2	2	2				8	9	9	13	13	9	7	6
		6	6	9	13	14	14	12	9	10	8	7	8	10	9	8	6	1				10	10	11	9	9	7	5	3	0	0	0	0	0	0	0	0	0				11	12	12	11	5	4	3	3
		9	9	11	11	11	10	7	5	4	3	3	2	2	2	2	2	1				5	5	6	8	7	8	9	6	6	6	3	3	2	1	1	1	2				11	12	16	20	17	13	11	5
		8	8	10	10	10	11	11	10	9	8	6	4	4	4	5	3	3				8	8	8	9	9	8	5	5	4	1	1	1	1	1	1	1	1				7	8	8	7	6	5	4	2
[truncated: 9 more columns]
