# Supplementary material for: Poststroke dendritic arbor regrowth requires the actin nucleator Cobl
Source: PLoS Biol. 2021 Dec 13;19(12):e3001399. doi: 10.1371/journal.pbio.3001399 (PMC8699704; doi:10.1371/journal.pbio.3001399)
Supplement: S7 Data — This Excel file contains all numerical information of all data panels in Fig 7 organized in form of subfolders. The data include mean, SEM, n number, and all individual data points. (XLSX) [file pbio.3001399.s014.xlsx]

## Sheet: Figure 7E
	Sham+24h	MCAO+24h	Sham+4d	MCAO+4d	Sham+7d	MCAO+7d
Mean	19.2857	13.1714	18.5333	13.1034	18.8846	14.6
SEM	0.819822	0.746404	0.918186	0.946012	0.927075	0.728991
n	21	35	30	29	26	35
	19	20	15	18	21	12
	14	5	18	20	22	13
	20	20	20	15	20	22
	14	10	24	12	14	13
	22	13	19	15	32	6
	22	14	23	21	20	16
	15	11	19	12	25	7
	18	9	22	17	18	18
	21	20	26	5	17	15
	17	20	15	12		15
	18	9		9	22	19
	20	10	21	8	16
			19	11	19	21
	15	21	21		25	16
	20	14	16	10	11	21
	18	7	19	8	12	19
	25	8	12	11	15	19
	22	11	28	18	19	13
		9	10	20		14
	21	20	24	15	22	11
	26	12	15	11	15	17
	13	16		4	17	13
	25	10	16	17	25	13
		18	11	16	16	8
		16	22		22
		11	12	23	16	22
		14	24	8	14	13
			26	18	16	14
		16	11	5		11
		8	15	11		15
		15	21	10		10
		8	12			14
		13				9
		15				14
		17				18
		11				9
		10				21

## Sheet: Figure 7F
	Sham+24h	MCAO+24h	Sham+4d	MCAO+4d	Sham+7d	MCAO+7d
Mean	25.4286	19.8857	24.7333	19.2414	25.5769	20.9714
SEM	0.957605	0.944485	0.996469	1.09145	0.910069	0.746404
n	21	35	30	29	26	35
	27	28	23	22	28	17
	21	12	24	31	29	18
	28	30	24	20	27	29
	19	13	30	16	24	21
	28	20	25	21	37	10
	27	22	27	29	29	23
	22	16	24	16	34	19
	25	16	28	25	22	25
	27	27	34	12	26	21
	22	29	20	20		21
	24	15		14	27	21
	24	14	28	14	23
			26	19	25	31
	21	30	26		30	22
	25	21	26	15	20	27
	24	12	27	12	19	24
	31	11	17	19	21	25
	27	18	34	25	24	19
		17	16	27		18
	25	29	33	22	27	23
	34	21	22	16	24	24
	18	21		9	22	21
	35	16	21	22	33	18
		25	17	22	21	17
		23	28		29
		18	16	28	23	28
		20	31	13	20	18
			31	26	21	20
		24	19	11		17
		13	20	18		18
		19	29	14		15
		14	16			20
		21				17
		25				19
		23				26
		16				16
		17				26

## Sheet: Figure 7G
	Sham+24h	MCAO+24h	Sham+4d	MCAO+4d	Sham+7d	MCAO+7d
Mean	1615.33	1212.64	1598.13	1130.25	1591.28	1324.07
SEM	56.3665	76.8133	69.4691	80.1495	69.6736	58.66
n	21	35	30	29	26	35
	1261.57	2114.69	1487.66	1539.53	2118.67	1154.23
	1249.93	358.72	1747.97	2096.65	1816.44	1470.76
	1911.95	2217.92	1210.49	1155.49	1600.93	1830.48
	1411.74	798.55	1376.63	1357.4	1146.34	1280.69
	1699.27	1095.17	1738.54	1009.48	2223.74	580.06
	1834.51	1425.53	1881.98	1555.78	1661.43	1801.92
	1541.37	1075.1	1661.37	898.3	1653.42	1048.2
	1436.07	1031.25	1519.3	1750.63	1083.99	1577.38
	1712.63	1548.7	2188.67	433.4	1163.52	1496.46
	1446.81	1441.17	1313.26	1287.16		1485.92
	1540.24	756.63		557.26	2217.17	1323.02
	1815.49	819.63	2109.03	940.89	1656.45
			1805.28	1017.56	2105.59	1980.82
	1775.14	2044.22	1766.38		1674.71	1269.91
	1771.86	1338.94	1518.51	1017.65	1192.22	2005.51
	1255.75	957.73	1766.03	680.63	1284.97	1340.98
	2286.69	678.73	969.12	781.01	1281.82	1448.39
	1675.72	1225.36	1758.93	1326.75	1432.11	1259.6
		729.76	883.65	1436.04		1113.61
	1605.54	1973.03	1511.28	903.44	1591.56	1278.31
	1749.34	940.13	1411.17	914.61	1553.27	1393.38
	1275.03	1309.52		740.76	1288.26	1023.28
	1665.25	647.85	1445.99	1274.79	2008.81	1329.41
		1614.11	1055.48	838.27	1281.96	753.85
		954.73	2227.04		2111.71
		721.84	1169.8	2055.59	1397.49	1836.41
		1422.57	2188.27	849.23	1450.55	1376.78
			2173.07	1746.71	1376.26	1332.88
		1436.58	1422.79	625.15		1179.13
		701.95	1719.55	1226.6		1484.45
		1230.35	1918.19	760.45		1070.62
		1151.75	998.46			900.07
		1423.45				660.58
		1673.64				1107.31
		1635.35				1776.01
		907.26				924.34
		1040.4				1447.85

## Sheet: Figure 7H
		5	10	15	20	25	30	35	40	45	50	55	60	65	70	75	80	85	90	95	100	105	110	115	120	125	130	135	140	145	150	155				5	10	15	20	25	30	35	40	45	50	55	60	65	70
Sham+24h	Mean	5.8571	6.1905	7.5238	8.9048	10.7619	11.9048	12.8095	14.1429	14.4286	14.619	13.5714	13.2381	12.0476	11.5238	10.9048	9.7619	9.2857	8.4286	7.7143	7.0952	6.1905	5.619	5.4	4.75	4.3684	3.7895	3.4211	2.7895	2.3158	2.375	2.2143		MCAO+24h	Mean	6.2857	6.4286	7.8	9.5429	11.1714	12.1714	12.3714	12.3429	11.9714	11.4286	10.9714	10.3714	9.7353	8.7353
	SEM	0.2698	0.3057	0.4176	0.6091	0.6543	0.7068	0.6712	0.6557	0.6494	0.6778	0.5714	0.613	0.638	0.6748	0.6651	0.7135	0.7781	0.7945	0.6731	0.647	0.5632	0.6267	0.5544	0.5567	0.5526	0.5163	0.4069	0.3296	0.3828	0.407	0.4216			SEM	0.2768	0.2697	0.3797	0.4479	0.5226	0.617	0.7323	0.7548	0.8039	0.868	0.8692	0.8282	0.7544	0.7094
	n	21	21	21	21	21	21	21	21	21	21	21	21	21	21	21	21	21	21	21	21	21	21	20	20	19	19	19	19	19	16	14			n	35	35	35	35	35	35	35	35	35	35	35	35	34	34
		7	8	10	11	14	16	17	18	18	16	14	10	9	8	7	5	2	1	1	1	1	0													7	7	11	13	15	17	18	20	21	21	21	20	20	20
		6	7	7	7	10	14	14	16	12	11	8	9	6	6	5	5	5	5	5	5	5	4	4	3	4	4	3	3	3	3	3				7	7	8	10	7	7	5	3	3	2	1	0
		7	7	8	10	10	11	15	15	14	18	19	19	18	16	15	12	11	10	9	7	6	6	5	5	5	3	3	1	1	0					8	8	10	13	14	14	14	16	15	18	18	17	17	16
		5	5	5	5	8	7	8	10	11	11	10	15	14	13	13	13	12	11	9	9	8	7	7	6	5	5	4	3	1	0					3	4	5	6	6	7	8	8	9	10	10	9	9	8
		6	6	8	10	11	11	12	15	16	19	15	13	14	10	9	7	8	8	8	11	8	8	7	6	5	5	4	3	3	3	1				7	7	8	10	13	13	11	8	9	8	9	9	8	7
		5	7	9	12	16	17	16	15	15	16	16	16	13	12	13	9	9	9	10	9	8	7	6	5	4	4	4	4	4	4	3				8	8	8	8	10	10	10	11	12	13	13	10	11	9
		6	6	9	10	12	12	13	14	14	14	13	12	14	13	12	11	10	9	9	8	6	6	5	3	3	3	3	2	2	1	1				5	5	6	7	9	8	9	11	12	10	11	10	8	7
		7	7	7	7	7	8	8	10	14	15	14	15	12	12	10	8	6	6	7	6	5	4	4	3	2	2	2	2	2	2	0				7	7	9	11	12	13	13	11	11	12	10	10	9	7
		6	6	8	9	11	12	14	16	16	18	17	17	16	14	13	12	12	11	11	8	7	7	7	5	4	3	3	3	1	1	0				7	7	9	13	15	19	21	21	21	20	17	15	12	12
		5	5	7	7	9	11	12	14	14	12	13	12	14	15	12	12	12	9	8	6	5	4	3	3	3	1	1	1	0						8	8	11	17	17	20	22	21	19	17	16	15	9	8
		6	6	7	7	8	12	13	13	14	14	11	13	12	13	12	12	11	11	9	8	8	6	5	4	2	2	2	1	0						6	6	7	9	11	11	10	10	9	5	5	4	4	3
		4	4	4	6	11	12	12	11	11	13	14	14	13	14	13	13	14	12	12	12	9	9	8	8	6	5	5	3	2	2	3				4	4	5	7	7	8	8	10	10	10	8	7	6	6
		6	6	8	8	10	10	10	12	12	11	11	12	11	12	14	14	12	12	11	10	10	10	10	9	9	7	6	6	6	6	5				8	8	11	11	15	18	20	19	19	19	20	20	18	18
		5	5	5	6	6	7	8	9	10	13	13	13	12	12	14	14	16	16	12	9	5	6	6	6	5	3	3	3	3	2	2				7	7	9	10	15	16	16	16	15	15	15	13	14	9
		6	7	9	11	12	12	16	16	15	14	13	11	9	8	8	7	8	6	4	2	2	2	1	0											4	4	4	5	7	9	9	9	8	8	10	11	8	6
		5	5	5	6	10	11	14	17	16	17	16	16	15	18	16	14	12	13	11	10	11	11	11	11	11	11	9	6	5	4	4				3	3	4	4	6	6	6	6	5	8	6	6	5	6
		5	5	7	10	11	11	13	15	16	15	15	16	10	8	8	7	7	6	5	5	5	3	3	3	3	3	3	3	4	4	4				7	7	8	8	7	9	10	11	12	12	10	9	9	8
																																				8	8	9	11	12	11	10	8	7	6	5	5	5	5
		4	5	7	10	8	11	11	13	14	13	13	12	12	11	11	11	11	9	8	10	9	9	6	5	5	3	3	3	2	1	1				9	9	12	11	14	15	18	18	17	17	16	15	15	13
		8	8	11	13	18	20	20	22	24	23	17	15	13	11	9	7	7	5	5	5	4	2	3	3	2	2	2	1	0						6	7	10	10	11	12	12	12	10	6	4	5	4	4
		5	5	6	6	9	9	10	12	12	11	11	8	8	9	9	8	7	5	4	4	4	4	3	3	1	2	2	2	2	2	1				5	5	6	10	12	12	14	14	16	18	17	12	12	10
		9	10	11	16	15	16	13	14	15	13	12	10	8	7	6	4	3	3	4	4	4	3	4	4	4	4	3	3	3	3	3				6	6	6	7	7	8	6	8	7	4	4	4	3	3
																																				7	7	7	10	13	17	17	19	21	19	19	17	14	11
																																				6	6	10	13	13	14	13	11	5	4	4	4	3	3
																																				6	7	8	9	9	7	6	6	6	5	4	6	5	5
																																				5	5	6	9	10	12	12	16	15	13	13	12	10	10
																																				8	8	8	10	14	13	14	14	13	14	14	13	14	14
																																				4	4	5	9	11	11	12	11	10	8	8	6	6	5
																																				4	5	5	7	9	12	12	11	10	8	9	8	7	7
																																				6	6	7	8	8	9	10	11	12	11	10	9	9	7
																																				8	9	9	11	15	16	17	14	14	13	13	13	12	11
																																				9	9	12	13	14	12	11	11	10	10	10	12	13	11
																																				5	5	5	6	9	13	15	15	15	16	15	19	15	13
																																				5	5	7	9	12	12	10	9	8	8	9	8	8	8
																																				7	7	8	9	12	15	14	13	13	12	10	10	9	7
[truncated: 17 more columns]

## Sheet: Figure 7I
		5	10	15	20	25	30	35	40	45	50	55	60	65	70	75	80	85	90	95	100	105	110	115	120	125	130	135	140	145	150	155				5	10	15	20	25	30	35	40	45	50	55	60	65	70
Sham+4d	Mean	6	6.3	7.2667	9.2667	11.6667	13.3	14.3333	15.0667	15.6667	15.4667	14.9	13.9	13.1333	11.9	10.5667	9.4333	8.4667	7.8	6.9333	5.9667	5.2333	5.1481	4.6538	4.1154	3.52	2.88	3	2.4783	2.1364	2.1111	2.125		MCAO+4d	Mean	5.8966	6.1034	7.2069	8.8276	10.2069	10.6207	11.2414	11.5517	10.5862	9.8276	8.7931	7.8966	7.2414	6.7241
	SEM	0.2837	0.2922	0.4095	0.5294	0.6331	0.6087	0.6887	0.6449	0.6527	0.7026	0.7166	0.7736	0.6877	0.6349	0.6498	0.5807	0.5708	0.5958	0.6232	0.5882	0.5481	0.5139	0.4366	0.3974	0.3372	0.3527	0.3327	0.3198	0.3374	0.3419	0.3521			SEM	0.3073	0.3305	0.4366	0.5832	0.6382	0.6866	0.7763	0.8269	0.8632	0.8725	0.7614	0.6811	0.6445	0.5912
	n	30	30	30	30	30	30	30	30	30	30	30	30	30	30	30	30	30	30	30	30	30	27	26	26	25	25	23	23	22	18	16			n	29	29	29	29	29	29	29	29	29	29	29	29	29	29
		8	8	9	12	13	13	13	12	14	14	13	12	13	11	9	8	7	7	7	5	5	5	4	3	2	2	2	2	2	2	2				4	4	5	5	8	11	13	16	13	11	8	8	7	7
		6	6	6	8	11	12	15	15	16	16	14	13	12	10	10	12	13	13	12	11	10	10	8	7	6	4	4	3	2	1	0				9	9	11	12	14	17	22	21	21	22	16	14	15	14
		4	5	5	8	11	11	13	14	14	13	13	14	14	12	10	8	6	3	3	3	2	2	2	2	1	0									5	5	5	6	9	11	12	12	14	12	11	8	8	9
		6	6	6	7	11	14	17	16	15	13	14	13	9	8	5	4	4	7	6	5	6	4	3	2	2	0									4	4	5	8	10	12	14	13	12	11	10	8	7	7
		5	6	7	10	13	13	15	18	19	21	19	20	18	15	14	13	12	11	9	7	6	3	3	3	2	2	2	1	1	1	0				6	6	7	10	12	8	12	12	11	9	10	9	10	7
		4	4	5	7	14	15	15	15	17	19	19	18	20	19	16	11	11	12	10	8	6	5	4	5	4	4	4	3	3	3	3				8	8	9	12	17	14	17	21	22	21	17	16	11	10
		5	5	5	7	8	11	13	14	13	15	14	16	17	17	17	13	10	10	8	5	4	4	4	4	4	2	1	1	1	0					4	5	5	6	7	9	12	12	10	9	8	7	6	6
		6	8	9	11	12	15	18	20	23	23	22	18	13	11	10	7	6	5	3	3	3	2	1	1	1	1	1	1	0						8	8	9	12	15	15	14	14	13	12	12	12	12	12
		8	8	8	12	17	18	19	18	20	21	21	19	18	16	14	12	13	10	10	8	5	4	4	4	3	3	3	2	2	2	2				7	7	9	8	8	8	7	6	3	2	2	2	2	2
		5	5	6	9	11	15	14	14	13	11	13	11	10	10	10	10	9	8	8	7	6	5	5	3	3	1	1	0							8	9	11	14	15	18	17	17	16	12	12	11	10	8
																																				5	5	5	6	9	6	7	6	4	3	3	3	3	3
		7	8	8	11	11	14	16	17	16	18	18	17	15	14	13	12	12	12	14	13	12	10	9	7	5	3	2	2	1	1	1				6	6	6	8	9	9	10	9	10	12	10	8	7	7
		7	7	9	9	12	13	13	11	12	11	11	10	10	8	9	9	9	9	9	8	8	9	8	7	5	5	5	5	4	4	5				8	8	12	14	13	12	13	13	11	10	8	6	5	4
		5	6	6	6	7	9	9	13	19	17	15	14	16	15	14	12	9	9	9	8	8	7	6	6	5	4	5	4	3	3	3
		10	10	11	12	16	19	21	22	20	19	16	13	13	11	9	8	7	3	3	1	0														5	5	6	6	8	9	8	10	10	8	5	5	5	5
		7	7	9	11	14	17	18	19	19	19	19	15	13	12	10	8	7	7	5	4	5	5	4	3	3	4	4	4	4	4	4				4	4	4	4	4	6	6	7	8	7	7	7	6	6
		5	6	8	9	7	9	11	11	12	12	12	15	13	11	7	6	5	3	2	1	0														8	8	9	11	13	13	11	11	7	7	6	5	4	3
		6	7	9	10	12	15	16	18	19	19	18	17	15	13	13	11	11	10	10	8	7	7	5	5	2	2	2	1	0						7	8	9	9	12	12	14	14	14	15	14	14	14	12
		6	6	8	8	9	10	12	14	12	13	10	9	9	7	3	2	2	2	2	2	2	0													7	8	9	14	17	18	17	17	15	12	8	7	8	8
		8	8	13	20	23	21	20	19	20	19	16	10	10	10	7	6	5	5	2	1	0														7	7	9	13	10	10	11	13	11	8	6	5	5	5
		5	5	8	8	14	17	18	19	16	14	11	7	7	6	6	7	6	6	5	4	4	4	3	3	2	1	1	1	1	1	1				5	5	6	9	9	11	10	9	7	10	8	8	7	5
																																				5	5	7	7	7	7	6	5	4	4	3	3	3	3
		5	5	5	7	10	14	13	14	14	11	8	8	9	9	9	9	9	9	7	8	6	4	4	3	3	2	2	1	0						5	5	6	8	9	12	12	11	12	12	13	10	10	9
		6	6	7	7	9	10	9	10	11	12	12	10	11	10	9	7	5	3	2	2	2	1	1	0											6	6	7	8	13	13	14	15	10	8	8	4	3	3
		6	6	6	6	12	11	10	12	14	13	13	13	14	15	15	16	13	11	10	9	8	8	7	7	7	6	6	5	5	4	3
		3	3	3	7	11	10	8	9	9	10	9	8	8	8	8	7	6	5	5	4	4	4	4	4	4	5	4	4	4	1	1				2	2	2	2	4	4	4	4	3	3	3	5	5	7
		7	7	10	13	16	17	22	21	21	21	21	23	20	17	13	11	11	10	8	9	8	7	6	5	5	5	5	4	4	4	3				5	5	6	8	7	7	8	8	9	8	7	5	4	4
		5	5	5	9	10	11	12	14	15	17	19	16	16	15	12	11	11	12	12	11	9	9	8	7	6	6	5	5	4	4	3				6	6	9	11	12	14	14	15	13	16	17	15	13	12
		8	9	9	12	12	15	14	14	13	12	12	13	12	11	11	11	8	7	6	5	5	5	5	5	4	2	2	2	2	0					6	7	7	8	8	6	6	7	6	5	5	6	4	4
		5	5	5	7	7	9	10	11	12	11	12	17	15	14	13	11	11	10	8	8	8	7	6	5	5	4	4	3	3	2	2				7	8	9	11	10	9	9	10	11	8	7	8	8	9
		8	8	9	9	11	14	17	18	20	19	21	21	18	16	16	15	12	11	10	8	6	6	6	5	3	3	3	2	0						4	4	5	6	7	7	6	7	7	8	11	10	8	4
		4	4	4	6	6	7	9	10	12	11	12	7	6	6	5	6	4	4	3	3	2	2	1	1	1	1	1	1	1	1	1
[truncated: 17 more columns]

## Sheet: Figure 7J
		5	10	15	20	25	30	35	40	45	50	55	60	65	70	75	80	85	90	95	100	105	110	115	120	125	130	135	140	145	150	155				5	10	15	20	25	30	35	40	45	50	55	60	65	70
Sham+7d	Mean	6.1923	6.4615	7.5	9.4231	10.8846	12.6538	14.2308	14.8462	14.9615	14.5385	13.8846	13.5	12.2692	11.0385	10.4231	9.8846	9.2692	8.1538	7.2692	6.1923	5.5385	4.9231	4.3846	3.8462	3.44	3.2083	2.7391	2.2857	1.8947	1.7778	1.5		MCAO+7d	Mean	6.1429	6.3714	7.1714	9.0571	10.2	11.3429	11.9429	12.2857	12.3429	11.5143	11	10.3429	9.4286	8.8571
	SEM	0.2719	0.2674	0.3293	0.4809	0.5639	0.6838	0.751	0.7119	0.8199	0.728	0.6524	0.5955	0.6166	0.6598	0.6865	0.6524	0.6506	0.5044	0.6141	0.5685	0.5929	0.526	0.4838	0.5105	0.4126	0.3992	0.3623	0.3247	0.2281	0.2627	0.2322			SEM	0.3206	0.3358	0.3701	0.5168	0.5663	0.6403	0.6416	0.6225	0.639	0.6113	0.5725	0.601	0.5773	0.5379
	n	26	26	26	26	26	26	26	26	26	26	26	26	26	26	26	26	26	26	26	26	26	26	26	26	25	24	23	21	19	18	18			n	35	35	35	35	35	35	35	35	35	35	35	35	35	35
		7	7	7	10	12	15	16	17	20	19	19	17	15	13	11	11	11	9	9	8	9	8	7	6	5	4	4	4	3	4	3				5	6	6	6	6	8	10	12	13	13	10	10	11	9
		7	7	8	11	13	14	16	15	17	16	15	14	12	11	11	10	10	7	7	6	4	4	4	4	4	4	5	5	3	3	3				5	5	5	5	4	4	6	9	9	9	10	9	8	8
		6	6	9	12	14	17	18	19	20	14	14	13	12	11	10	8	7	6	3	3	2	2	1	1	1	1	1	1	2	1	1				6	7	7	9	13	14	14	12	11	10	10	11	10	11
		9	9	11	8	10	11	10	11	10	9	10	9	7	7	7	9	8	7	5	4	3	3	3	1	1	1	1	1	0						7	7	8	11	12	11	12	11	12	10	13	10	9	8
		5	5	7	9	15	17	22	23	22	24	21	17	15	15	14	15	16	14	12	10	8	7	7	5	6	6	6	4	3	4	3				4	4	5	6	8	10	8	6	6	6	5	5	4	3
		7	8	9	11	14	16	20	19	21	17	15	15	13	9	9	8	7	5	4	3	3	3	3	2	2	2	2	1	1	1	1				6	6	8	9	9	14	14	14	14	16	16	15	13	12
		7	7	9	17	18	23	23	21	23	19	16	13	10	7	5	5	4	4	3	3	3	3	4	4	4	3	1	0							12	12	12	14	11	11	12	11	11	10	10	10	9	7
		4	5	10	9	9	11	12	13	13	13	11	9	7	6	5	5	5	4	3	3	3	2	2	2	2	2	0								6	6	6	8	7	9	12	14	13	12	12	12	10	10
		9	9	10	10	11	14	15	17	15	16	13	9	8	6	5	5	4	5	3	2	2	2	1	0											5	5	5	7	7	7	8	9	10	9	9	6	4	7
																																				5	5	5	6	7	10	11	12	15	15	12	12	10	12
		5	5	6	6	7	9	10	10	10	13	13	16	16	17	19	19	17	12	12	11	10	10	8	6	5	4	4	3	3	1	1				6	7	8	11	12	18	18	21	15	14	11	9	11	8
		7	7	9	12	14	15	16	17	16	15	15	15	13	12	11	10	9	7	5	5	3	3	2	2	2	2	2	2	1	1	1
		5	5	5	14	14	15	15	15	15	17	18	19	17	14	13	13	11	11	11	11	11	10	9	9	6	5	3	1	1	1	1				8	8	11	17	20	22	23	22	23	19	16	15	15	13
		5	5	6	9	12	14	15	16	17	18	19	17	15	15	13	11	9	8	9	6	6	3	3	3	2	1	0								6	6	6	10	14	15	14	12	13	13	14	12	11	10
		7	7	7	8	7	7	8	8	9	10	9	12	10	11	8	7	7	7	6	6	5	5	4	4	3	3	3	3	2	1	1				6	7	7	7	8	8	11	16	17	17	18	18	18	16
		7	8	8	10	11	12	13	13	13	14	14	14	13	12	11	9	9	7	3	2	2	2	2	1	0										5	6	7	10	11	11	18	16	13	12	13	12	11	10
		6	6	7	7	7	8	11	14	15	11	10	9	8	7	7	7	6	6	5	4	4	4	4	3	4	3	3	3	2	3	3				6	6	6	8	9	12	13	14	15	14	13	15	12	10
		5	6	6	9	10	11	13	13	12	13	15	13	14	10	10	9	9	9	9	5	4	3	3	1	1	1	1	1	1	1	0				5	5	6	9	12	14	14	14	16	11	9	6	5	5
																																				4	4	6	7	11	10	11	10	11	11	9	8	7	6
		4	4	5	8	10	12	17	16	18	19	15	16	16	12	11	10	10	11	11	7	4	3	3	3	2	2	1	0							12	12	12	18	19	19	19	18	18	17	12	10	8	6
		8	8	9	10	13	14	15	14	12	11	10	11	9	9	9	9	10	11	9	7	7	6	5	3	2	2	2	2	1	1	1				7	7	7	9	9	8	9	12	12	15	14	12	13	13
		5	5	5	8	10	12	14	14	13	14	13	13	12	11	10	9	9	8	9	7	5	3	1	1	1	0									8	8	10	12	14	17	13	13	11	7	7	6	6	6
		8	8	8	9	10	11	15	16	19	18	18	18	17	18	18	15	16	10	8	8	7	7	8	8	8	8	5	4	2	1	1				5	5	5	6	10	10	13	14	15	15	14	11	8	8
		5	5	6	6	8	9	10	11	9	9	10	11	11	8	9	8	7	7	7	7	6	6	5	5	5	6	5	1	1	1	1				9	9	11	13	13	11	9	8	7	5	3	4	4	4
		6	7	8	8	10	13	15	18	15	15	15	16	16	16	15	15	12	12	13	13	14	11	9	8	5	5	4	4	4	3	2
		6	6	6	7	7	10	10	11	11	13	13	14	13	11	11	10	10	9	9	8	7	6	5	5	5	5	4	4	2	1	0				5	5	8	10	9	14	13	13	15	13	13	14	14	14
		6	6	6	7	8	11	12	16	15	12	11	12	12	11	10	10	10	8	6	5	5	5	4	4	4	4	4	2	2	2	2				5	5	6	8	10	9	7	8	8	8	10	8	6	6
		5	7	8	10	9	8	9	9	9	9	9	9	8	8	9	10	8	8	8	7	7	7	7	9	6	3	2	2	2	2	2				6	6	6	7	7	7	7	9	12	11	12	12	11	10
																																				6	6	7	9	8	7	7	7	8	8	9	9	10	10
																																				3	3	4	6	8	10	11	11	12	12	13	13	11	11
																																				5	5	5	6	7	7	8	10	9	9	11	9	9	8
																																				6	6	7	9	8	10	12	11	10	9	9	8	7	6
																																				7	7	8	8	9	12	11	11	7	7	5	5	4	3
																																				5	5	6	7	9	10	10	10	11	9	10	12	10	10
																																				7	7	7	8	12	13	14	14	13	13	12	11	10	10
																																				7	10	12	13	13	11	9	8	7	6	5	5	6	6
																																				5	5	6	8	11	14	17	18	20	18	16	18	15	14
[truncated: 17 more columns]

## Sheet: Figure 7K
	Sham+24h	MCAO+24h	Sham+4d	MCAO+4d	Sham+7d	MCAO+7d
Mean	19.08	13.0968	19.2857	12.96	19.7895	14.0333
SEM	0.80606	0.932513	1.28201	1.09769	1.16624	0.772343
n	25	31	21	25	19	30
	19	16	13	18	19	12
	19	28	24	12	14	19
	21	16	31	12	20	16
	15	13	18	8	16	21
	15	14	21	9	20	10
	15	20	25	9	22	14
	17	9	33	14		12
	18	2		24	31	13
	20	9	10		15	14
	33		20	18	31	25
	19	12	13	9	12	20
	18	16	15	13	21
		10	22	19	23	9
	19	12	21	9	21	8
	17	11	20	17		9
	22	12		10	18	14
	25	14	18	21	17	14
	18	7	12	3	16	19
	23	21	20		18	7
	22	14	12	12	17	13
		13	18	6	25
	16		19	13		12
	16	11	20	17		18
	22	15		9		13
	15	14		9		17
	18	9		24		12
	15	14		9		8
		21				17
		7				17
		19				11
		8				14
		6				13
		13

## Sheet: Figure 7L
	Sham+24h	MCAO+24h	Sham+4d	MCAO+4d	Sham+7d	MCAO+7d
Mean	26.44	19.4194	26.7619	19.24	27.1053	20.2333
SEM	0.877648	0.931843	1.45062	1.15943	1.30428	0.888863
n	25	31	21	25	19	30
	30	21	18	23	27	20
	23	34	32	18	21	27
	27	22	42	18	28	24
	30	22	28	15	21	26
	26	21	28	14	28	14
	37	25	32	15	28	22
	22	17	41	18		17
	37	7		31	35	21
		18	20		24	24
	19		25	25	42	32
	31	17	25	14	21	27
	21	22	21	21	29
	17	15	30	24	31	17
	30	19	30	14	29	13
	40	17	27	21		12
	18	18		17	24	21
	30	17	22	27	24	20
	22	12	19	11	24	24
		26	27		24	11
	23	20	16	16	20	19
	18	21	24	10	35
	36		27	20		17
	22	19	28	25		22
	27	20		18		18
	27	21		17		21
	22	16		33		22
	32	21		16		12
		27				22
		11				23
		27				19
		16				22
		15				18
		18

## Sheet: Figure 7M
	Sham+24h	MCAO+24h	Sham+4d	MCAO+4d	Sham+7d	MCAO+7d
Mean	1708.58	1313.54	1762.44	1184.52	1688.31	1370.45
SEM	77.1208	84.8112	108.699	87.1397	107.509	71.1947
n	25	31	21	25	19	30
	1600.03	1394.11	1029.18	1654.07	2100.37	1096.63
	1784.99	2540.88	1653.58	945.96	1165.19	2199.79
	1305.02	1436.96	2446.82	1290.15	1573.5	1530.79
	1543.01	1310.22	1704.02	944.94	1065.67	1869.74
	1354.75	1291.06	1959.98	845.61	1391	965.53
	1683.55	1685.79	2596.04	1033.16	1445.57	1467.85
	1404.07	1108.19	2843.42	1164.1		1049.69
	1122.09	282.73		2174.66	2236.6	1295.39
	2179.49	1296.69	1368.04		1818.62	1604.07
	2811.17		1778.02	1407.46	2595.77	2401.78
	2037.49	1221.88	1960.03	867.49	1327.26	1600.11
	2104.93	1398.06	1397.21	1421.17	1907.1
		910.5	2227.47	1302.47	1941.1	1237.78
	1834.76	1096.1	1734.15	674.21	2350.45	719.4
	1590.6	970.54	1658.96	1563.61		627.85
	1574.05	1115.03		760.89	1485	1677.05
	2326.13	942.48	1636.14	1529.56	1068.48	1294.27
	1519.47	970.08	1233.33	714	1582.68	1419.67
	1869.63	1733.58	1510.58		991.5	934.12
	2057.64	1614.51	828.57	974.38	1979.9	1285.15
		1141.76	1674.93	643.99	2052.15
	1688.6		1558.71	1321.71		1627.99
	1397.85	1604.79	2212.03	1576.49		1220.95
	1247.05	1530.29		865.27		1350.14
	1746.12	1494.27		935.32		1281.39
	1302.46	1262.13		2233.96		1669.56
	1629.45	1646.29		768.35		819.4
		2084.16				1140.62
		516.06				1550.74
		2297.08				1489.23
		872.55				1476.07
		769.68				1210.78
		1181.36

## Sheet: Figure 7N
		5	10	15	20	25	30	35	40	45	50	55	60	65	70	75	80	85	90	95	100	105	110	115	120	125	130	135	140	145	150	155				5	10	15	20	25	30	35	40	45	50	55	60	65	70
Sham+24h	Mean	6.84	7.08	7.72	10.36	12.88	14	14.28	14.96	15.08	15.08	14.72	13.96	12.88	12.08	10.8	9.96	8.8	7.88	7.08	6.72	6	5.8333	5.3478	4.6522	3.9565	3.7273	3.2727	2.6364	2.7143	2.1905	2		MCAO+24h	Mean	5.7419	5.9032	6.6129	8.129	9.8065	10.7097	10.9677	11.1935	11.0645	10.6129	10.3871	9.9355	9.5161	9.2581
	SEM	0.3591	0.3602	0.372	0.5128	0.5364	0.5066	0.5276	0.5873	0.5226	0.4997	0.5523	0.5901	0.4841	0.493	0.5859	0.7756	0.8042	0.8373	0.7915	0.8094	0.7659	0.7437	0.643	0.5817	0.5203	0.4843	0.4471	0.3576	0.4149	0.2813	0.2714			SEM	0.2895	0.2946	0.3701	0.3982	0.4761	0.4756	0.6195	0.7176	0.7108	0.7357	0.7852	0.8474	0.8919	0.8737
	n	25	25	25	25	25	25	25	25	25	25	25	25	25	25	25	25	25	25	25	25	25	24	23	23	23	22	22	22	21	21	20			n	31	31	31	31	31	31	31	31	31	31	31	31	31	31
		5	5	6	12	13	14	13	17	16	14	13	13	12	13	13	13	11	10	10	9	6	5	2	1	0										5	5	8	9	11	14	15	15	14	13	12	12	12	12
		6	6	8	9	19	20	19	22	21	20	19	17	15	14	11	8	8	7	6	6	5	4	4	4	4	4	4	2	2	0					5	5	5	5	10	12	19	20	21	23	23	23	24	22
		7	7	7	12	16	16	15	16	15	16	16	15	13	9	6	4	2	1	1	1	1	0													6	6	7	9	9	10	11	11	13	12	12	11	11	12
		10	10	11	12	13	14	11	11	14	14	12	11	9	9	9	8	7	7	6	5	5	5	4	4	4	4	4	3	2	2	2				7	8	8	8	12	12	12	12	11	6	6	5	5	5
		7	7	7	9	11	12	13	14	13	14	11	11	11	11	12	12	7	6	3	4	4	3	4	4	3	2	2	2	2	2	2				7	7	8	7	8	10	12	15	11	10	10	9	9	9
		6	7	7	7	9	9	11	11	12	13	15	13	13	10	10	11	9	10	8	6	5	4	4	4	4	4	4	4	4	4	4				5	5	5	6	6	8	8	8	8	8	9	12	10	11
		9	9	9	14	16	15	16	15	14	13	12	13	10	10	7	4	3	1	1	1	1	1	1	1	1	1	1	1	1	1	1				8	8	8	9	10	10	8	7	8	10	12	11	8	5
		7	7	8	8	10	14	14	17	14	13	12	12	12	11	9	7	3	3	2	1	0														5	5	5	5	3	4	4	3	3	3	2	2	2	1
		6	6	6	9	11	13	15	16	17	17	17	18	16	15	15	18	18	15	14	14	14	14	10	8	7	7	5	5	5	3	3				8	8	8	9	10	10	10	10	12	12	12	11	12	11
		9	9	9	12	16	18	20	20	22	20	21	21	17	16	18	18	16	18	15	15	13	13	11	10	8	8	5	4	4	4	3
		8	8	8	9	11	12	12	12	15	13	13	15	15	14	12	11	12	11	10	10	9	10	9	8	7	7	6	4	6	4	4				4	4	4	4	8	9	9	9	11	11	10	10	10	10
		9	9	10	11	12	13	12	11	14	15	12	11	10	10	9	9	10	5	5	4	4	6	7	4	4	4	3	4	4	4	4				4	4	4	6	7	10	10	13	14	12	14	14	13	13
																																				4	4	5	6	11	11	9	8	7	7	6	5	4	4
		4	4	6	9	9	11	13	13	12	12	14	13	15	17	13	14	14	14	13	13	13	11	11	9	7	6	5	5	2	2	0				4	7	11	13	12	11	9	11	11	12	12	12	12	12
		6	6	7	9	13	13	12	14	15	15	15	14	14	13	13	13	9	9	7	7	6	5	5	5	3	2	1	1	1	1	1				6	6	6	9	11	12	11	13	12	12	9	9	8	7
		3	3	3	6	10	11	12	15	13	13	14	14	14	15	12	11	10	10	9	6	4	4	4	3	3	3	2	1	1	2	2				6	7	9	12	13	13	14	14	14	12	12	10	10	8
		6	7	8	11	13	15	15	16	15	17	16	15	14	14	15	16	15	11	13	12	12	11	10	10	9	8	8	5	3	2	1				3	3	4	5	6	5	4	4	4	5	6	6	4	4
		7	7	8	10	13	14	16	17	18	19	18	15	13	11	8	7	5	6	5	5	5	5	5	4	2	2	1	1	1	1	1				5	5	6	8	9	9	10	8	8	8	8	7	7	7
		5	6	7	8	13	15	15	14	15	16	19	18	16	13	12	10	8	6	6	4	5	5	4	4	4	3	4	2	3	3	3				3	3	3	7	8	7	7	8	8	8	9	7	8	9
		9	9	9	10	12	13	14	17	15	16	16	15	14	10	9	6	7	7	6	10	6	5	5	5	5	5	6	4	3	3	2				5	5	5	9	12	13	13	12	11	10	9	10	10	10
																																				7	7	7	8	10	11	10	13	8	8	6	6	5	5
		5	6	6	8	10	10	10	10	11	10	10	8	9	11	9	9	9	10	8	8	9	8	7	6	6	4	5	5	8	4	3
		8	8	9	17	16	17	16	15	14	14	13	9	9	8	8	7	7	5	5	4	3	3	2	1	1	1	1	1	1	1	1				7	7	7	11	15	15	16	16	15	15	11	11	10	10
		5	5	5	9	12	15	12	11	12	14	14	15	14	12	10	9	8	6	5	4	4	3	2	2	1	1	1	0							5	5	6	8	9	10	12	12	13	12	12	10	10	9
		7	7	8	10	12	13	15	16	17	17	16	16	14	15	14	11	10	10	10	10	8	7	7	6	5	3	2	2	2	1	1				7	7	7	7	8	12	11	12	12	10	10	10	10	11
		8	9	11	15	14	16	17	17	16	14	13	11	9	9	7	5	4	2	2	2	2	2	2	1	1	1	1	1	1	1	1				7	7	9	9	9	13	13	13	13	13	12	11	12	11
		9	10	10	13	18	17	19	17	17	18	17	16	14	12	9	8	8	7	7	7	6	6	3	3	2	2	1	1	1	1	1				6	6	6	7	11	12	13	14	14	13	13	12	13	13
																																				6	6	6	9	12	12	16	18	17	18	18	19	17	18
																																				4	4	5	7	7	7	8	6	5	6	5	3	3	3
																																				8	8	9	10	13	16	17	17	17	17	20	21	21	20
																																				8	8	10	11	15	13	11	9	9	8	7	6	3	3
																																				9	9	10	12	11	11	8	7	7	6	6	5	4	5
																																				4	4	4	7	8	10	10	9	12	9	9	8	8	7
[truncated: 17 more columns]

[truncated: 2 more sheets: Figure 7O, Figure 7P]
