# Supplementary material for: Poststroke dendritic arbor regrowth requires the actin nucleator Cobl
Source: PLoS Biol. 2021 Dec 13;19(12):e3001399. doi: 10.1371/journal.pbio.3001399 (PMC8699704; doi:10.1371/journal.pbio.3001399)
Supplement: S8 Data — This Excel file contains all numerical information of all data panels in S1 Fig organized in form of subfolders. The data include mean, SEM, n number, and all individual data points. (XLSX) [file pbio.3001399.s015.xlsx]

## Sheet: Figure S1A
min	0	5	10	30	60
Mean	100	103.222	89.7778	82.5556	44.7778
SEM	0	13.5193	16.6039	6.42934	7.79561
n	9	9	9	9	9
	100	131	97	115	29
	100	158	215	77	61
	100	76	56	66	0
	100	127	80	97	60
	100	28	83	65	24
	100	70	40	71	37
	100	97	77	65	63
	100	103	79	79	61
	100	139	81	108	68

## Sheet: Figure S1B
min	0	5	10	30	60
Mean	100	94.1111	105.889	90.7778	95.7778
SEM	0	18.0697	17.1427	16.1045	13.2568
n	9	9	9	9	9
	100	85	80	78	83
	100	56	80	64	63
	100	65	124	106	122
	100	117	116	66	73
	100	26	48	20	65
	100	71	66	77	67
	100	141	193	181	183
	100	208	179	149	122
	100	78	67	76	84

## Sheet: Figure S1C
	Control	Glu	Glu+Calpeptin	Glu+CP-1	Glu+Chloroquine	Glu+Lactacystin
Mean	100	88.3	95.3	91.3	77.2	117.833
SEM	0	13.8917	15.2593	15.966	11.4376	19.4909
n	10	10	10	10	10	6
	100	151	140	66	59	150
	100	84	30	56	55	140
	100	51	69	78	63	171
	100	60	64	45	39	62
	100	62	64	77	58	128
	100	81	81	82	108	56
	100	145	183	176	150
	100	44	85	42	60
	100	152	157	184	122
	100	53	80	107	58

## Sheet: Figure S1E
	Control	Glu	Glu+MK801	Glu+Ifenprodil	Glu+CNQX	Glu+AP-5
Mean	100	81.3636	95.1429	103.857	110.714	105.25
SEM	0	7.18872	6.00963	16.532	25.9805	9.41835
n	11	11	7	7	7	8
	100	75	114	40	52	140
	100	58	100	55	72	113
	100	67	88	134	110	135
	100	46	66	100	260	72
	100	107	101	107	104	98
	100	112	89	163	82	122
	100	62	108	128	95	91
	100	122				71
	100	79
	100	85
	100	82

## Sheet: Figure S1H
	WT	KO
Mean	5.48871	5.44373
SEM	1.20372	1.11398
n	14	19
	3.18158	1.81699
	17.5629	2.42909
	3.22294	3.01051
	2.49978	2.63411
	8.39354	11.5065
	6.22342	18.1146
	3.1508	3.30618
	3.74836	2.45006
	2.49977	5.35885
	2.93925	3.20868
	12.5755	3.37646
	3.12212	5.71336
	2.36013	2.3932
	5.36196	2.14458
		16.6538
		4.10265
		1.90733
		5.05793
		8.24594
