# Supplementary material for: Poststroke dendritic arbor regrowth requires the actin nucleator Cobl
Source: PLoS Biol. 2021 Dec 13;19(12):e3001399. doi: 10.1371/journal.pbio.3001399 (PMC8699704; doi:10.1371/journal.pbio.3001399)
Supplement: S9 Data — This Excel file contains all numerical information of all data panels in S2 Fig organized in form of subfolders. The data include mean, SEM, n number, and all individual data points. (XLSX) [file pbio.3001399.s016.xlsx]

## Sheet: Figure S2A
		MCAO+2h	MCAO+6h				MCAO+2h	MCAO+6h				MCAO+2h	MCAO+6h
Norm. to Gapdh	Mean	1.05619	1.75016		Norm. to Hmbs	Mean	1.1501	1.86237		Norm. to Tubb3	Mean	1.12963	1.72563
	SEM	0.017181	0.0959533			SEM	0.0339774	0.0802147			SEM	0.0276584	0.112996
	n	8	8			n	8	8			n	8	8
		1.04008	1.82901				1.16976	1.71754				1.14505	2.10196
		0.959318	1.9194				1.11098	2.254				1.03995	1.89407
		1.08904	1.69627				1.2528	2.01406				1.05046	1.83612
		1.11883	1.99098				1.24844	2.00293				1.09392	1.89881
		1.03869	1.32606				1.01954	1.72976				1.13943	1.47576
		1.05545	1.4303				1.05792	1.53146				1.0898	1.78365
		1.09571	2.1167				1.26046	1.90607				1.26486	1.74966
		1.05239	1.69257				1.08088	1.74315				1.21357	1.065

## Sheet: Figure S2B
		MCAO+2h	MCAO+6h				MCAO+2h	MCAO+6h				MCAO+2h	MCAO+6h
Norm. to Gapdh	Mean	1.05769	1.57789		Norm. to Hmbs	Mean	1.15204	1.61245		Norm. to Tubb3	Mean	1.12889	1.63433
	SEM	0.0265799	0.0985542			SEM	0.0424375	0.106884			SEM	0.0206645	0.110275
	n	8	8			n	8	8			n	8	8
		1.06827	1.73305				1.20146	1.62743				1.17608	1.99168
		0.942237	1.6096				1.09119	1.89019				1.02143	1.58836
		1.2024	1.62302				1.3832	1.92708				1.1598	1.75683
		1.09952	1.92796				1.2269	1.93953				1.07504	1.83871
		1.0559	1.04481				1.03643	1.13375				1.15831	1.46844
		1.05908	1.60069				1.06155	1.47805				1.09354	1.77196
		1.02509	1.77327				1.17922	1.62144				1.18334	1.6912
		1.00906	1.3107				1.03638	1.28213				1.16361	0.967467

## Sheet: Figure S2C
		MCAO+2h	MCAO+6h	MCAO+12h	MCAO+48h				MCAO+2h	MCAO+6h	MCAO+12h	MCAO+48h				MCAO+2h	MCAO+6h	MCAO+12h	MCAO+48h
Norm. to Gapdh	Mean	0.95362	0.99408	0.996121	0.923948		Norm. to Hmbs	Mean	1.03698	1.01558	0.967846	0.801695		Norm. to Tubb3	Mean	1.02021	1.03875	1.06592	0.910669
	SEM	0.0218145	0.0383153	0.0442974	0.00691004			SEM	0.027343	0.0422615	0.0413364	0.026234			SEM	0.0304697	0.0678158	0.0378818	0.0387751
	n	8	8	9	6			n	8	8	9	6			n	8	8	9	6
		0.891821	1.00396	1.02887	0.924953				1.00301	0.942775	1.11097	0.811793				0.981823	1.15379	1.06421	0.743542
		0.914043	1.05578	1.06276	0.900188				1.05854	1.23983	0.932373	0.72303				0.99087	1.04185	0.960535	0.97178
		0.973546	0.895552	0.917262	0.914746				1.11994	1.06333	0.862378	0.81881				0.939055	0.969386	1.09737	1.02218
		0.917161	1.05752	1.23364	0.929028				1.02341	1.06387	1.15487	0.725227				0.896738	1.00856	1.15251	0.910486
		0.919785	0.868079	0.854881	0.951445				0.90283	0.941977	0.809776	0.861516				1.009	1.22005	1.16417	0.885759
		1.08638	1.10773	0.782206	0.923329				1.08892	1.02285	0.822722	0.869796				1.12174	1.22625	0.830206	0.930265
		0.980231	1.11522	1.07546					1.12761	1.01973	0.988203					1.13155	1.06361	1.20182
		0.945993	0.848798	1.02707					0.9716	0.830293	1.06124					1.09088	0.626523	1.06124
				0.982937							0.96809							1.06118

## Sheet: Figure S2D
		MCAO+2h	MCAO+6h	MCAO+12h	MCAO+48h				MCAO+2h	MCAO+6h	MCAO+12h	MCAO+48h				MCAO+2h	MCAO+6h	MCAO+12h	MCAO+48h
Norm. to Gapdh	Mean	0.955972	0.872056	0.958241	1.10407		Norm. to Hmbs	Mean	1.04068	0.892909	0.914683	0.957787		Norm. to Tubb3	Mean	1.02428	0.912109	1.01969	1.08338
	SEM	0.0110402	0.0346039	0.053164	0.0442148			SEM	0.0264955	0.0429598	0.0493447	0.0463204			SEM	0.0314402	0.0610577	0.0301306	0.0456389
	n	8	8	9	6			n	8	8	9	6			n	8	8	9	6
		0.938495	0.790124	1.00358	1.17307				1.05551	0.741969	1.08366	1.02956				1.03321	0.908037	1.03806	0.943
		0.964811	0.88292	1.07703	0.91719				1.11734	1.03684	0.944889	0.736686				1.04591	0.871271	0.973429	0.990135
		0.9176	0.850054	0.831231	1.07369				1.05558	1.00931	0.781495	0.961082				0.885091	0.920137	0.994447	1.19979
		0.969999	0.992065	1.28341	1.238				1.08237	0.998019	1.20146	0.96642				0.9484	0.946139	1.199	1.21329
		1.00371	0.805293	0.781772	1.11147				0.985203	0.873847	0.740524	1.00641				1.10106	1.13181	1.06461	1.03473
		0.918495	0.932157	0.818269	1.11097				0.92064	0.860734	0.860652	1.04656				0.948386	1.0319	0.868481	1.11932
		0.987728	0.998051	0.873687					1.13624	0.912594	0.802802					1.14021	0.951856	0.976339
		0.946945	0.725786	1.03606					0.972577	0.709963	0.911422					1.09197	0.535724	1.07053
				0.919126							0.905243							0.99229

## Sheet: Figure S2E
		MCAO+6h	MCAO+12h
Norm. to Gapdh	Mean	1.30914	1.27029		Norm. to Hmbs	Mean	1.32863	1.23626		Norm. to Tubb3	Mean	1.31412	1.26833
	SEM	0.0813476	0.0345906			SEM	0.0685094	0.0297033			SEM	0.0680545	0.0449938
	n	7	8			n	7	8			n	7	8
		1.31694	1.42511				1.4489	1.31991				1.23919	1.36721
		1.06508	1.25278				1.18667	1.31166				1.11516	1.36801
		1.37981	1.2092				1.3239	1.28949				1.34017	1.10738
		1.14819	1.34513				1.18872	1.31592				1.18751	1.3321
		1.73591	1.24463				1.68156	1.1757				1.65146	1.27148
		1.27011	1.36323				1.21361	1.16862				1.42787	1.42818
		1.24789	1.17264				1.25706	1.20865				1.23746	1.09634
			1.14961					1.10009					1.17593
