# Supplementary material for: Poststroke dendritic arbor regrowth requires the actin nucleator Cobl
Source: PLoS Biol. 2021 Dec 13;19(12):e3001399. doi: 10.1371/journal.pbio.3001399 (PMC8699704; doi:10.1371/journal.pbio.3001399)
Supplement: S10 Data — This Excel file contains all numerical information of all data panels in S3 Fig organized in form of subfolders. The data include mean, SEM, n number, and all individual data points. (XLSX) [file pbio.3001399.s017.xlsx]

## Sheet: Figure S3F
	Sham contra	MCAO+6h contra	MCAO+24h contra	Sham ipsi
Mean	17.2982	17.7778	17.9412	17.6833
SEM	0.594969	1.02758	0.921438	0.630887
n	57	18	17	60
	15	12	18	22
	19	15	23	14
	17	18		33
	20	12	20	20
	16	17	24	19
	18	20	13	23
	12	29	24	33
	16	19	16	17
	19		15	19
	13	26	12	16
		19	15
	15	16	16	10
	15	18	18	15
	15	15	15	18
	12	18	17	14
	19	15		15
	23	16	20	21
	19	21	16	14
	19	14	23	16
	31			14
	13			21
	19			25
	18			16
	6			15
	18			30
	14			14
	17			27
	21			13
	14			13
	13			15
	16			16
	22			14
	19			19
	23			21
	21			15
	22			19
	18			12
	20			27
	15			15
	16			16
	13			14
	13			20
	20			19
	16			14
	27			19
	21			17
	22			11
	26			15
	13			19
	17			13
	10			17
	23			17
	12			16
	20			16
	16			22
	9			11
	14			15
	16			19
				16
				17
				18

## Sheet: Figure S3G
	Sham contra	MCAO+6h contra	MCAO+24h contra	Sham ipsi
Mean	24.5614	26.5	26.4118	25.2167
SEM	0.65943	1.25831	1.17904	0.669805
n	57	18	17	60
	22	18	29	31
	24	21	33	22
	24	24		41
	30	23	31	29
	22	26	33	25
	24	28	18	29
	17	38	32	43
	26	35	25	29
	24		25	24
	22	36	19	22
		29	22
	24	24	24	22
	29	27	27	21
	23	25	24	26
	18	25	24	21
	26	25		23
	29	22	28	29
	27	29	22	24
	25	22	33	26
	39			20
	20			29
	24			30
	25			21
	15			22
	23			37
	19			21
	22			34
	28			24
	19			19
	20			24
	23			23
	29			19
	30			27
	30			25
	29			22
	30			25
	26			19
	31			37
	24			22
	23			21
	22			23
	21			29
	26			24
	26			24
	32			26
	33			25
	30			18
	35			25
	19			25
	24			19
	18			25
	28			26
	15			25
	27			21
	21			30
	16			18
	21			23
	21			27
				22
				25
				25

## Sheet: Figure S3H
	Sham contra	MCAO+6h contra	MCAO+24h contra	Sham ipsi
Mean	1683.47	1782.29	1566.42	1639.45
SEM	50.4169	91.0958	65.9929	53.0975
n	57	18	17	60
	1603.62	1037.02	1356.3	2084.49
	1523.09	1635.95	1729.67	1772.91
	2272.52	2176		2298.11
	1405.74	1455.64	1907.93	1849.96
	1240.47	1572.39	1540.84	1699.81
	1823.75	1707.26	1087.6	1820.99
	1369.09	2244.01	2148.49	2881.49
	2040.58	2618.12	1231.27	2342.57
	1661.59		1603.52	1605.65
	1525	2209.21	1449.28	2154.47
		1875.4	1548.23
	1819.11	1721.96	1259.77	1423.29
	1633.38	2232.29	1840.41	1379.69
	1925.85	1689.34	1654.64	2065.52
	1427.75	1800.72	1576.4	1235.81
	1804.13	1584.64		1399.5
	1604.26	1319.21	1553.68	1955.28
	1978.43	1684.67	1322.1	1629.1
	2330.28	1517.33	1819.05	1744.01
	2630.98			1265.97
	1610.38			2267
	1510.82			1383.29
	1742.4			1263.94
	1173.71			1263.91
	2031.37			2170.6
	1604.81			972.02
	1394.46			2138.97
	1552.31			1276.68
	1815.19			1149.51
	1398.27			1426.83
	1654.95			1410.94
	1876.85			1778.59
	2023.84			2079.07
	2096.17			1744.74
	1913.11			1975.99
	2284.46			2027.62
	1625.65			1377.53
	1655.01			2445.86
	1746.14			1352.66
	1551.15			1695.8
	1234.03			1491.06
	1310.65			2004.12
	1805.52			1700.36
	1638.42			1657.49
	2190.03			1219.15
	2555.42			1638.69
	2092.39			976.87
	1837.49			1748.11
	1375.8			1786.07
	1557.48			1126.14
	1090.78			1723.45
	2087.33			1193.29
	1145.57			1737.52
	1976.1			1233.06
	1104.15			1645.32
	1038.68			903.84
	895.59			971.37
	1141.48			1539.97
				1195.97
				1408
				1656.81

## Sheet: Figure S3I
		5	10	15	20	25	30	35	40	45	50	55	60	65	70	75	80	85	90	95	100	105	110	115	120	125	130	135	140	145	150	155				5	10	15	20	25	30	35	40	45	50	55	60	65	70
Sham contra	Mean	6.6842	6.9474	8.0351	10.1053	12.0702	13.7719	14.2632	14.5088	14.6316	14.4211	14.2982	13.6842	12.9474	12.2281	11.4211	10.7895	9.9123	9.1228	8.1228	7.4035	6.6491	5.9825	5.4364	4.6909	4.1455	3.4909	3.0755	2.5	2.1489	1.8837	1.5238		MCAO+6h contra	Mean	7.5556	8.2222	9.6111	11.9444	13.1667	15.1111	15.6667	15.6667	15.1667	14.6667	14	13.3333	12.8333	12.6667
	SEM	0.2505	0.2558	0.3459	0.3769	0.4225	0.4716	0.4831	0.4855	0.501	0.5031	0.5068	0.5352	0.5418	0.567	0.5449	0.5195	0.4894	0.4796	0.4623	0.4463	0.4147	0.404	0.347	0.348	0.3151	0.3069	0.2899	0.2726	0.2235	0.1799	0.1935			SEM	0.5315	0.5457	0.5491	0.6182	0.7595	0.808	0.8324	1.0226	0.9227	1.0098	0.8819	0.8479	0.9574	0.9802
	n	57	57	57	57	57	57	57	57	57	57	57	57	57	57	57	57	57	57	57	57	57	57	55	55	55	55	53	52	47	43	42			n	18	18	18	18	18	18	18	18	18	18	18	18	18	18
		5	5	5	6	9	12	13	14	14	16	16	14	11	10	10	10	10	10	10	9	9	7	6	6	5	5	5	3	3	1	1				5	6	6	9	10	11	13	12	9	8	8	7	5	6
		4	4	6	7	10	13	15	15	14	14	13	13	13	13	13	11	8	6	6	4	4	2	2	2	2	1	1	1	1	1	1				6	7	9	12	13	17	14	13	12	12	11	11	11	9
		6	6	6	8	10	12	13	13	12	13	13	16	18	21	17	13	14	12	12	12	12	11	11	10	9	9	9	7	6	6	6				4	5	5	6	8	10	12	12	13	14	13	13	11	11
		8	9	9	12	15	15	12	13	13	13	11	10	11	7	7	5	5	5	5	5	6	6	6	5	4	3	2	1	0						11	11	12	14	15	16	17	18	18	14	12	10	10	10
		6	6	6	11	11	13	14	16	18	14	11	11	9	7	6	4	4	2	1	1	1	1	1	1	1	1	1	1	1	1	1				8	8	13	18	18	18	16	15	14	15	17	14	12	11
		5	5	6	9	10	13	11	11	9	8	9	9	9	8	8	10	10	10	9	7	7	7	7	8	8	8	6	6	4	3	3				7	7	8	11	13	14	17	16	18	19	18	17	15	15
		5	5	6	8	9	11	13	13	14	13	13	11	9	9	9	8	8	7	7	7	7	5	4	3	2	2	2	2	1	1	1				6	12	12	12	10	15	15	19	20	22	22	21	23	22
		7	7	7	7	9	9	11	12	14	14	11	9	8	9	8	8	8	8	8	7	7	7	8	9	8	7	7	5	5	3	4				12	12	12	13	20	23	22	22	21	19	19	18	17	17
		4	6	6	12	11	14	15	14	15	15	17	15	14	14	12	12	9	9	8	9	6	6	5	3	3	3	3	2	2	2	2
		8	8	9	10	10	11	12	12	16	13	12	12	11	6	6	6	6	6	5	3	2	4	4	3	3	2	2	2	2	2	2				10	11	13	16	19	22	25	29	25	25	19	18	18	17
																																				7	7	10	13	13	13	15	15	15	12	13	14	14	17
		9	9	9	9	12	13	14	16	17	18	18	15	14	13	13	14	14	12	12	10	9	7	7	6	4	4	3	2	2	2	1				8	8	8	12	13	12	10	12	13	10	10	10	9	8
		14	14	17	17	18	17	13	12	12	12	12	12	11	15	13	13	10	10	8	7	6	5	4	2	2	2	1	1	0						9	9	10	11	12	15	15	15	13	13	15	16	16	18
		7	7	7	11	9	9	12	12	12	13	13	16	13	15	15	14	14	15	15	14	13	10	8	8	7	5	4	3	2	1	1				8	8	9	11	11	14	19	14	13	13	13	11	10	9
		5	5	5	5	7	9	10	10	15	13	13	12	12	11	11	9	10	10	10	10	9	7	6	5	4	2	2	1	1	0					7	8	8	13	14	15	15	17	14	14	13	13	13	12
		7	7	10	11	14	16	15	13	19	17	16	14	12	12	13	13	13	13	11	10	8	7	7	4	4	3	3	1	1	2	0				10	10	10	11	11	15	14	14	16	16	14	14	14	12
		5	5	6	13	18	17	19	22	17	16	15	16	16	12	10	9	9	9	7	3	2	0													4	4	7	9	13	15	13	11	12	10	9	9	9	10
		8	8	11	12	12	14	15	15	16	18	18	18	18	18	13	13	13	11	10	10	8	9	9	7	7	5	4	1	1	1	1				6	6	10	12	10	11	14	15	15	15	14	12	12	13
		6	7	8	11	11	13	14	14	15	17	18	18	19	19	17	17	19	19	19	17	16	15	12	12	9	8	6	6	5	3	3				8	9	11	12	14	16	16	13	12	13	12	12	12	11
		8	10	13	14	17	20	20	21	20	21	26	28	25	24	23	21	20	17	13	10	8	8	8	6	5	4	1	1	0
		6	7	7	7	7	7	8	11	10	9	15	14	13	13	12	11	12	10	8	8	7	6	5	5	5	5	5	5	2	2	1
		5	5	5	8	9	12	13	16	15	15	18	16	13	11	10	10	7	6	6	5	4	3	3	2	3	3	2	2	1	1	1
		6	6	6	10	15	16	14	14	15	14	14	14	14	14	12	12	11	9	6	6	6	5	6	5	4	4	4	5	4	3	2
		9	9	9	11	9	9	9	8	8	7	7	8	8	7	7	7	7	7	7	6	6	6	6	3	3	3	3	3	2	2	1
		5	5	6	7	8	12	14	13	14	16	18	17	18	17	17	17	15	14	13	11	9	7	7	6	5	4	4	3	3	2	2
		5	5	5	6	9	13	12	14	11	12	12	12	12	9	9	8	7	6	5	5	5	5	4	5	6	6	6	6	6	6	5
		5	5	6	7	10	12	14	15	16	16	15	13	13	12	12	11	9	9	7	5	5	5	4	2	1	0
		7	7	8	11	12	14	13	12	13	12	10	9	10	10	8	8	8	10	8	9	10	9	6	5	5	6	6	5	4	2	1
		5	5	5	7	7	10	10	12	11	11	12	11	10	10	11	11	12	12	13	12	11	12	11	10	8	7	6	4	4	2	2
		7	7	8	9	10	11	11	11	8	9	10	10	9	13	13	11	9	8	6	6	5	5	5	4	3	3	3	2	1	1	0
		7	7	7	9	12	16	15	15	17	16	13	12	10	12	12	12	11	9	9	6	6	6	6	6	4	4	4	2	2	2	2
		7	7	10	11	13	15	16	17	14	13	15	14	12	12	10	10	9	8	8	8	9	9	6	5	4	4	4	3	3	2	1
		8	8	8	13	15	22	20	19	18	18	16	15	16	14	13	12	12	12	11	10	10	9	8	8	5	5	4	4	3	3	1
		6	7	8	9	11	14	15	15	16	17	16	14	15	15	15	14	13	14	13	13	11	11	10	10	9	9	5	4	4	3	1
		8	8	12	14	15	15	17	20	19	19	16	16	15	14	13	13	12	8	8	8	6	6	6	6	4	2	1	2	2	2	2
		7	7	7	10	14	16	19	19	19	18	17	17	16	13	13	14	12	11	10	10	9	10	8	7	10	6	8	8	4	2	2
		7	7	11	14	14	17	14	13	16	14	14	14	13	13	14	13	10	10	9	9	8	7	5	3	3	2	1	0
		11	11	12	16	17	18	17	16	14	14	14	11	13	12	11	11	7	6	5	5	5	5	5	4	3	2	1	1	1	1	1
		9	10	10	10	11	14	17	17	18	15	14	15	13	12	11	11	9	8	9	10	8	6	6	2	1	1	0
		6	7	9	12	13	13	11	10	14	15	12	11	10	9	9	8	8	8	8	8	8	8	6	4	4	3	2	1	2	2	2
		9	9	14	14	12	12	13	14	15	16	15	13	8	6	5	5	4	3	3	3	3	1	1	1	1	1	1	1	1	1	0
		7	8	8	10	13	13	11	11	13	11	11	12	10	9	8	9	9	8	6	5	4	4	4	4	4	4	1	0
		6	6	8	9	14	15	15	18	15	15	18	17	16	15	14	11	9	9	9	9	9	8	5	5	5	5	4	4	2	1	0
		9	9	11	13	15	16	17	15	18	17	16	12	11	11	10	12	10	8	6	5	5	5	5	3	3	2	1	1	1	1	0
		5	5	6	10	13	15	19	22	23	20	20	21	21	21	19	17	15	10	9	9	8	8	7	7	7	7	6	4	2	2	2
		10	10	12	15	21	25	27	26	27	28	26	26	24	22	21	20	18	17	12	11	10	6	3	3	3	2	2	1	0
		7	7	10	13	16	19	22	21	22	22	20	20	18	17	16	15	12	12	9	9	7	5	4	4	3	2	2	2	2	1	1
		8	8	10	15	19	24	24	21	18	18	18	16	15	12	11	8	7	7	6	3	2	1	1	2	2	2	2	2	1	1	0
		5	5	8	9	11	12	12	12	12	13	12	11	11	11	12	12	11	11	8	7	5	5	4	4	4	2	1	0
		7	7	7	10	15	13	12	12	11	11	11	12	10	8	7	6	6	6	5	6	5	4	4	3	2	2	2	2	2	2	2
		7	8	8	10	12	14	13	10	8	9	9	8	8	8	8	7	6	3	2	1	1	1	1	1	1	1	1	1	1	1	1
		4	4	4	6	11	11	13	14	13	15	15	14	15	17	16	14	14	14	13	11	9	9	8	6	5	4	4	4	2	2	2
		3	3	4	4	7	8	8	9	11	9	11	10	11	9	7	7	6	6	6	6	5	4	3	3	2	1	1	1	1	1	1
		6	6	6	8	12	12	16	17	16	18	19	19	21	18	19	18	14	12	11	10	8	7	4	4	4	2	2	1	1	1	1
		5	6	6	7	9	12	13	13	12	11	11	10	8	6	5	5	5	5	4	4	4	4	4	4	3	1	1	0
		7	7	7	9	11	10	11	11	10	10	10	9	8	8	7	6	6	6	5	4	3	3	1	1	1	0
		7	7	8	10	14	14	14	12	8	9	8	7	6	6	5	4	4	3	1	1	1	0
		6	8	10	10	10	13	13	14	14	12	12	11	11	8	5	5	5	4	3	3	2	2	2	1	1	1	1	0
[truncated: 83 more columns]

## Sheet: Figure S3J
	Sham contra	MCAO+6h contra	MCAO+24h contra	Sham ipsi
Mean	16.1	16.1364	16.64	15.7872
SEM	0.605857	1.04093	0.850255	0.749922
n	60	22	25	47
	15	16	10	22
	15	16	19	16
	13	18	19	26
	28	14	12	14
	23	19	20	7
	12	25	13	11
	19	9	18	19
	20	11	25
	13	23		17
	21	15	18	22
	15		16	15
		10	15	13
	25	17	23	13
	15		19	23
	17	23	16	23
	13	10	17	14
	14	21	18	16
	13	9	17	17
	13	15	14
	16	24		17
	20	13	7	14
	9	15	14	14
		18	15	21
	25	14	11	13
	9		16
	14		24	14
	20		20	11
	18			23
	25			27
	14			16
	10			15
	23			11
	11			10
	14			13
				17
				18
	18			15
	11
	18			17
	15			9
	18			9
	16			28
	16			13
	22			15
	21
	9			18
	14			15
				20
	14			5
	13			17
	22			11
	18			8
	6
	14
	16
	14
	13
	22
	13
	16
	14
	10
	15
	12
	24

## Sheet: Figure S3K
	Sham contra	MCAO+6h contra	MCAO+24h contra	Sham ipsi
Mean	23.5833	24.8636	25.36	23.0213
SEM	0.679104	1.07166	1.11786	0.80556
n	60	22	25	47
	23	22	18	27
	21	23	28	22
	20	24	31	33
	36	19	19	19
	32	28	28	12
	20	35	20	18
	32	21	24	25
	26	21	36
	19	36		22
	29	24	30	26
	22		26	23
		19	28	20
	33	22	34	21
	23		26	29
	24	31	25	31
	20	22	25	20
	21	28	31	28
	21	18	27	24
	21	24	19
	24	32		25
	28	25	16	22
	14	27	22	22
		25	19	29
	30	21	17	22
	15		23
	20		33	24
	29		29	17
	28			29
	31			37
	18			25
	16			22
	31			20
	18			16
	21			23
				24
				27
	28			21
	17
	27			24
	29			18
	24			18
	24			38
	22			18
	30			22
	28
	18			25
	24			23
				26
	22			11
	23			22
	29			18
	24			14
	12
	20
	27
	18
	21
	29
	20
	24
	20
	18
	24
	17
	30

## Sheet: Figure S3L
	Sham contra	MCAO+6h contra	MCAO+24h contra	Sham ipsi
Mean	1626.23	1574.85	1468.14	1537.81
SEM	54.0214	76.2706	61.8102	73.3178
n	60	22	25	47
	1799.64	1372.57	1322.33	2270.79
	1920.5	1346.91	1777.54	1601.17
	1604.73	1709.63	1597.19	2658.03
	2745.49	1315.58	1108.1	1411.83
	2286.7	2200.7	2035.24	955.23
	1615.29	2167.6	1577.42	1254.39
	2109.92	1139.29	1498.93	1547.12
	1870.78	1354.22	1831.14
	1286.1	2299.33		1987.19
	2260.32	1566.2	1328.68	1477.25
	1359.16		1449.4	1654.71
		1165.95	1457.63	1317.69
	2424.98	1584.73	1664.3	1333.3
	1902.87		1317.65	2351.73
	1791.05	1925.4	1441.08	1847.72
	1814.46	1477.18	1644.28	1641.99
	1543.63	1761.15	1713.93	2468.31
	1019.01	1107.35	1665.38	1463.69
	1243.02	1267.27	1092.71
	1694.36	1921.04		1330.41
	2588.11	1565.44	1040.75	1283.41
	1182.08	1632.35	1175.16	1175.52
		1665.16	947.11	1891.61
	2195.67	1101.65	1045.89	1188.38
	1258.54		1203.55
	1429.26		2078.33	1554.32
	1738.15		1689.73	1376.67
	1577.6			2097.61
	2203.91			2623.61
	1040.73			1739.81
	937.75			1653.69
	2130.34			1652.58
	1022.78			1120.04
	1163.61			1299.58
				1642.97
				2025.26
	1545.2			1417.82
	1218.93
	1800.37			1157.78
	1678.93			1230.16
	1652.05			870.2
	2092.55			2910.32
	1333.63			1015.95
	2115.51			1341.85
	1692.71
	1299.81			1260.93
	2102.53			1076.17
				1433.73
	1590.49			738.13
	1290.51			1180.11
	1606.93			1018.74
	1452.23			727.64
	1023.26
	1345.66
	1730.44
	1325.64
	1214.63
	1841.83
	1641.58
	1647.76
	1361.38
	1163.26
	1442.01
	986.41
	1616.73

## Sheet: Figure S3M
		5	10	15	20	25	30	35	40	45	50	55	60	65	70	75	80	85	90	95	100	105	110	115	120	125	130	135	140	145	150	155				5	10	15	20	25	30	35	40	45	50	55	60	65	70
Sham contra	Mean	6.7667	6.95	7.8833	9.7833	11.7167	12.8667	13.45	13.6333	13.6167	13.3667	12.95	12.4833	12.0333	11.2	10.5167	9.8333	9.1	8.4	7.7333	6.95	6.55	5.95	5.5085	4.9153	4.2542	4.0714	3.5818	3.3077	2.8776	2.5319	2.2727		MCAO+6h contra	Mean	7.6364	8.0909	9.4545	11.3182	12.5	12.7273	13.1364	13.0909	13.3636	12.7273	12.1818	11.5455	11.5	10.9545
	SEM	0.2417	0.2417	0.2979	0.3605	0.4027	0.403	0.4314	0.4089	0.3885	0.4318	0.403	0.4188	0.4054	0.4237	0.4215	0.4585	0.447	0.4492	0.449	0.4437	0.4481	0.4321	0.4026	0.3997	0.375	0.3465	0.3527	0.329	0.2925	0.2614	0.2419			SEM	0.5034	0.492	0.5415	0.5598	0.5612	0.5146	0.6815	0.7412	0.7254	0.678	0.5872	0.7348	0.7407	0.6661
	n	60	60	60	60	60	60	60	60	60	60	60	60	60	60	60	60	60	60	60	60	60	60	59	59	59	56	55	52	49	47	44			n	22	22	22	22	22	22	22	22	22	22	22	22	22	22
		6	6	6	7	8	8	8	8	8	12	12	11	15	13	12	13	12	12	11	11	11	10	10	11	8	7	7	6	6	5	4				5	5	7	8	8	9	8	8	10	11	11	8	9	8
		5	5	10	11	11	11	11	11	10	10	10	10	11	10	8	8	9	8	7	7	7	7	7	9	8	10	9	5	2	2	2				6	6	7	8	8	10	13	12	13	12	11	12	14	12
		7	7	8	9	11	13	16	17	16	14	15	13	11	10	9	9	8	8	10	8	8	7	6	5	5	5	3	2	2	1	1				4	4	7	12	16	15	12	8	10	8	9	9	7	8
		7	7	7	9	12	13	14	16	19	23	21	21	20	20	18	17	18	18	18	15	16	16	14	14	14	10	9	8	7	7	4				4	5	6	8	9	9	10	10	9	11	9	9	9	9
		8	8	8	8	10	12	12	14	15	15	13	14	13	13	12	11	12	11	11	11	13	10	9	7	6	6	8	7	8	8	7				8	8	8	10	13	14	15	16	16	17	15	16	16	15
		8	9	10	14	14	15	15	15	15	14	14	14	14	13	12	12	10	10	9	7	6	4	4	4	3	1	1	0							8	9	9	11	13	16	20	19	19	17	15	16	16	16
		13	13	13	15	16	20	20	20	19	19	18	18	16	15	14	13	13	12	12	9	7	6	6	4	3	1	0								10	11	14	15	16	14	12	12	9	5	5	3	3	5
		5	5	5	6	7	9	14	16	18	19	19	14	13	11	12	12	11	11	10	10	11	9	9	9	6	5	5	4	4	4	4				8	9	11	15	18	18	18	15	13	13	12	12	11	11
		5	5	4	6	5	7	7	10	11	13	11	10	9	9	9	10	10	8	8	6	6	4	4	4	4	4	4	3	3	2	2				12	12	13	14	15	13	15	15	13	14	15	14	14	13
		7	7	7	9	14	16	17	14	14	12	11	10	10	9	9	8	8	8	8	8	8	8	9	8	8	10	9	8	6	4	4				9	9	10	12	11	11	12	12	13	13	12	8	8	7
		7	7	7	9	11	11	10	12	12	13	14	10	9	7	6	6	6	5	4	4	4	3	4	4	4	4	4	4	4	4	4
																																				9	9	9	12	13	12	10	12	14	12	10	8	9	9
		6	6	6	9	11	14	16	15	18	22	21	24	22	21	20	17	17	17	15	15	11	9	9	7	6	6	6	5	3	3	3				5	6	7	8	11	12	13	13	15	14	13	13	13	12
		7	7	8	9	14	13	16	16	17	15	15	15	13	12	11	11	10	9	8	8	9	9	8	6	5	5	5	5	5	4	3
		6	6	5	7	8	10	11	14	13	12	12	12	13	13	13	13	12	12	11	11	11	12	10	9	9	8	8	7	5	4	3				7	9	10	10	12	12	12	13	12	14	14	13	12	11
		6	6	6	9	13	15	19	16	16	15	13	13	13	13	13	13	12	12	10	10	9	8	8	7	6	5	4	4	1	1	1				12	12	14	14	15	15	15	14	13	14	13	13	14	11
		6	6	6	7	9	9	12	14	15	17	16	15	12	9	9	9	8	6	5	5	5	5	5	5	4	4	4	4	3	3	3				5	5	5	6	10	10	10	12	19	15	15	17	16	16
		6	6	8	8	10	12	11	10	11	11	11	9	9	7	7	8	5	4	3	1	1	0													9	9	9	14	14	13	12	14	15	15	13	11	9	6
		8	8	10	11	13	14	14	13	15	15	13	12	11	8	8	6	6	4	4	4	3	2	2	1	1	1	0								8	8	9	10	10	11	10	10	12	12	11	12	11	12
		8	8	9	9	12	13	14	13	13	14	13	13	12	13	11	14	12	12	11	9	8	7	6	4	4	3	2	2	1	1	1				6	7	9	13	14	16	20	22	20	19	17	15	15	14
		8	9	9	10	11	14	13	16	16	17	19	20	20	20	20	20	17	16	15	14	14	14	13	11	11	9	9	7	7	5	5				10	10	12	11	11	10	11	11	11	9	10	8	9	9
		5	5	6	7	8	9	10	11	11	9	9	9	10	10	9	8	7	7	7	6	6	6	6	4	3	3	2	1	1	1	1				10	10	13	12	12	13	16	18	18	14	13	14	16	15
																																				6	6	10	15	13	13	13	13	12	12	15	14	12	11
		4	4	5	6	8	8	13	13	14	14	12	13	13	15	14	11	8	8	7	7	7	8	9	7	6	6	6	8	6	5	4				7	9	9	11	13	14	12	9	8	9	10	9	10	11
		6	7	9	8	8	9	10	11	12	11	12	11	10	10	9	8	7	6	6	6	5	5	4	4	3	3	3	2	2	2	1
		6	6	7	7	9	10	11	10	10	9	14	12	11	10	9	10	8	8	6	6	6	5	5	4	4	3	3	3	2	2	2
		8	8	9	10	12	16	17	20	19	15	12	11	11	9	9	9	8	7	6	6	5	4	4	5	4	4	4	3	3	2	1
		9	9	10	15	18	18	21	17	16	15	15	14	13	11	11	7	7	6	5	3	3	3	3	2	2	2	2	1	1	1	1
		5	6	9	10	9	9	10	8	8	8	10	12	11	13	13	13	14	13	14	14	11	12	11	11	8	6	6	6	3	3	3
		4	4	4	5	8	9	11	10	12	12	13	13	12	12	11	7	6	6	5	3	3	2	1	1	1	1	1	1	1	0
		6	6	6	7	8	11	8	7	9	9	10	8	8	5	5	5	5	5	4	4	4	4	3	2	2	2	1	1	1	1	0
		6	6	6	6	7	8	9	9	9	9	11	13	14	16	16	16	17	16	17	16	16	12	11	11	11	10	9	9	7	4	4
		7	8	9	13	12	11	11	13	13	12	10	9	8	8	6	4	3	3	3	2	1	1	1	1	0
		7	7	8	10	14	13	13	11	13	11	7	7	6	6	8	5	4	4	4	4	4	2	3	2	2	2	2	2	2	2	2
		9	9	9	8	12	13	9	16	13	13	14	14	14	10	9	8	8	9	6	5	5	5	4	3	3	2	1	1	1	1	2
		5	5	4	6	6	9	9	11	11	10	9	10	9	9	9	7	9	8	6	4	3	3	3	3	3	3	3	3	2	2	0
		7	7	10	11	14	15	14	14	15	14	14	15	14	12	12	12	13	12	10	8	9	8	6	5	4	4	4	4	3	3	2
		12	12	17	18	16	19	13	13	13	14	17	17	15	11	8	5	6	3	3	2	2	3	3	2	2	2	1	1	1	1	1
		5	5	6	10	11	14	16	14	13	12	11	12	11	11	11	12	11	8	9	9	9	8	8	7	7	7	4	3	3	3	3
		7	7	8	12	15	13	13	11	12	14	13	12	12	11	11	11	10	9	9	8	8	7	7	7	7	7	7	6	5	5	5
		6	7	8	12	14	16	17	14	13	11	11	10	11	10	10	8	8	6	5	4	4	3	3	2	2	2	2	1	0
		6	6	7	11	15	17	20	20	20	21	21	18	17	16	15	14	11	9	8	8	8	8	6	5	4	4	3	3	3	3	2
		5	6	7	14	17	18	19	20	15	18	15	13	13	12	12	10	9	10	8	6	6	6	4	2	0
		9	9	11	13	13	12	12	13	13	11	10	11	10	9	7	7	5	5	5	5	5	4	4	4	3	3	2	1	1	0
		10	10	11	12	15	18	19	18	17	15	15	14	14	12	13	14	12	11	11	11	10	10	9	8	6	5	4	4	2	2	2
		8	9	10	12	15	15	15	15	15	15	15	13	13	11	10	8	8	7	7	6	7	5	4	3	3	3	1	1	1	1	1
		10	10	10	13	15	14	12	10	8	9	11	7	6	6	6	5	5	5	6	6	4	4	3	4	4	3	3	3	2	1	0
		7	7	8	11	17	14	14	12	15	13	12	10	13	11	9	9	10	7	7	8	6	5	4	4	4	3	2	0
		6	6	6	10	11	14	17	16	15	14	13	14	15	12	10	9	9	8	7	6	6	7	4	3	2	2	0
		5	5	6	8	11	11	11	11	9	8	8	8	7	7	6	6	6	6	6	6	6	6	6	4	1	1	1	0
		5	6	8	9	12	14	15	14	14	14	11	10	8	8	7	6	6	6	6	4	4	4	4	5	3	5	3	3	3	2	1
		11	11	12	17	18	17	18	20	16	15	13	13	12	13	11	11	10	11	10	8	6	6	3	2	2	1	1	1	1	1	0
		4	4	7	9	8	10	12	14	12	12	12	12	12	10	9	8	8	7	7	6	4	5	3	3	3	2	1	1	1	1	1
		5	5	6	10	12	17	18	16	13	13	12	12	10	10	10	6	5	5	4	4	2	1	1	1	0
		7	7	7	8	10	13	15	17	17	13	11	11	10	12	11	15	14	13	11	9	9	8	8	8	6	6	3	3	2	0
		6	6	7	10	12	14	13	13	12	12	12	12	12	10	10	10	10	9	9	9	9	8	8	8	7	5	5	5	5	4	4
		8	8	8	10	14	15	14	16	18	18	15	16	16	14	15	13	10	10	8	7	6	5	3	2	2	1	1	1	1	1	1
		6	6	7	7	9	8	9	12	11	10	10	12	12	11	9	8	6	6	5	5	5	5	5	5	5	4	3	3	3	2	2
		7	8	8	10	13	13	13	13	12	12	10	9	8	7	7	6	5	5	4	4	4	4	3	3	3	3	2	2	1	1	0
		8	8	11	13	14	15	14	14	16	16	16	14	13	12	10	9	9	7	4	2	2	2	2	1	1	0
		5	6	7	7	8	10	11	12	13	11	10	9	9	8	6	5	3	3	3	2	2	1	1	1	1	1	1	1	0
		5	5	7	10	15	14	11	9	9	8	10	11	13	16	15	15	10	7	6	5	3	2	2	2	2	3	3	3	4	4	3
[truncated: 83 more columns]
