# Supplementary material for: Poststroke dendritic arbor regrowth requires the actin nucleator Cobl
Source: PLoS Biol. 2021 Dec 13;19(12):e3001399. doi: 10.1371/journal.pbio.3001399 (PMC8699704; doi:10.1371/journal.pbio.3001399)
Supplement: S11 Data — This Excel file contains all numerical information of all data panels in S4 Fig organized in form of subfolders. The data include mean, SEM, n number, and all individual data points. (XLSX) [file pbio.3001399.s018.xlsx]

## Sheet: Figure S4D
	Sham+24h	MCAO+24h	Sham+4d	MCAO+4d
Mean	11.6111	8.11628	11.2571	11.0625
SEM	0.621714	0.504914	0.594573	0.608968
n	18	43	35	32
	13	10	13	14
	9	4	8	8
	16	7	11	10
	11	6	17	14
		8	11	10
	7	5	15	16
	12	6	6	12
	11	11	14	15
	14	9	9	7
	11	14		9
	11	8	13	15
	12	8	12	17
	9		8
		9	9	13
	10	6	14	14
	16	10	14	12
	12	7	9	5
	16	6	7	8
	11	15	14	8
	8	7	15	7
		12	13	13
				16
		7	6	4
		5	9
		1	14	8
		2	19	7
		10	14	11
		15	18	14
		12	6	8
		10	8	10
		5	8	12
		11	14	10
		8	8	12
		10	8	15
			11
		10	10
		8	9
		7
		6
		12
		3
		4
		8
		12
		11
		4

## Sheet: Figure S4E
	Sham+24h	MCAO+24h	Sham+4d	MCAO+4d
Mean	16.7778	13.3953	16.8	17.1875
SEM	0.790282	0.628891	0.675875	0.757273
n	18	43	35	32
	20	15	18	22
	16	7	13	13
	23	12	17	14
	18	11	22	18
		16	15	16
	11	8	21	24
	15	12	14	18
	15	17	19	23
	19	12	14	12
	18	20		16
	16	11	19	20
	16	13	17	25
	14		14
		13	14	20
	16	12	22	21
	20	14	22	18
	16	11	15	8
	22	9	15	16
	17	20	22	13
	10	10	21	13
		17	19	21
				23
		12	9	9
		9	12
		8	18	14
		4	25	12
		15	22	15
		23	22	19
		16	11	17
		15	14	18
		9	11	19
		16	19	16
		17	12	15
		16	14	22
			17
		16	15
		15	14
		12
		14
		21
		9
		8
		13
		18
		19
		11

## Sheet: Figure S4F
	Sham+24h	MCAO+24h	Sham+4d	MCAO+4d
Mean	1105.21	810.891	1055.96	1113.07
SEM	69.1054	48.8302	41.8141	48.0862
n	18	43	35	32
	1637.58	431.21	1340.96	1237.29
	1181.79	430.31	655.23	800.74
	1492.51	939.93	1180.74	1237.83
	1176.35	640.35	1296.14	1049.35
		1140.31	894.92	1034.47
	582.39	576.97	1073	1393.85
	949.5	815.52	723.4	1246.45
	1349.7	1019.22	1075.2	1222.24
	1012.99	751.4	781.02	742.11
	982.26	1174.93		1053.28
	1293.04	877.36	1124.14	948.02
	1000.4	845.97	1010.11	1650.68
	923.92		983.96
		926.84	1299.32	1120.96
	954.88	449.56	1108.57	1347.32
	1306.78	833	1486.29	1381.69
	905.97	711.03	1011.3	546.22
	1534.13	365.14	1112.57	1201.66
	1016.34	1241.85	1195.78	669.45
	593.29	724.13	1411.21	884.25
		723.53	1261.87	1312.92
				1656.61
		887.33	650.57	560.88
		523.17	844.89
		231.48	1446.3	994.66
		353.7	1318.46	799.07
		957.18	1312.08	1235.43
		1840.68	1283.68	1312.93
		1179.16	798.89	1121.44
		517.26	948.15	1282.2
		631.13	747.11	1049.34
		819.08	1201.06	1220.95
		1183.33	587.79	1032.87
		725.47	781.58	1271.03
			1106.49
		915.13	1094.8
		907.46	811.01
		605.35
		856.9
		1379.04
		385.42
		679.73
		759.91
		1185.36
		1194.68
		531.77

## Sheet: Figure S4G
		5	10	15	20	25	30	35	40	45	50	55	60	65	70	75	80	85	90	95	100	105	110	115	120	125	130	135	140	145	150	155				5	10	15	20	25	30	35	40	45	50	55	60	65	70
Sham+24h	Mean	5.11111	5.22222	6.5	8.05556	10.1111	10.8333	10.8889	11.2778	11.3889	10.5556	9.88889	9.27778	8.38889	8.05556	7.72222	6.94444	6.5	5.61111	5.38889	4.77778	4.27778	3.66667	3.11111	2.83333	2.27778	1.72222	1.33333	0.944444	0.833333	0.722222	0.611111		MCAO+24h	Mean	4.95349	5.09302	6.04651	7.18605	8.32558	9.02326	8.97674	8.74419	8.53488	8	7.48837	6.95349	6.48837	5.86047
	SEM	0.360545	0.357511	0.537788	0.591178	0.787521	0.84114	0.820047	0.839411	0.776025	0.784749	0.694934	0.675459	0.662432	0.638995	0.630414	0.59668	0.611705	0.600321	0.63214	0.597137	0.630414	0.594089	0.523243	0.555719	0.497087	0.44137	0.38772	0.347467	0.325897	0.289303	0.2444			SEM	0.253335	0.24412	0.284236	0.366444	0.393357	0.413622	0.481655	0.519917	0.56214	0.584972	0.595639	0.609044	0.58627	0.554436
	n	18	18	18	18	18	18	18	18	18	18	18	18	18	18	18	18	18	18	18	18	18	18	18	18	18	18	18	18	18	18	18			n	43	43	43	43	43	43	43	43	43	43	43	43	43	43
		7	7	8	9	13	14	16	16	17	17	16	14	14	14	13	12	12	10	9	7	6	5	4	4	2	2	1	1	2	2	2				4	4	9	11	9	10	8	5	4	2	2	1	1	1
		7	7	8	9	10	12	12	12	11	9	10	9	8	8	7	8	8	7	8	7	6	6	5	4	3	1	1	0	0	0	0				3	4	5	6	6	5	3	3	2	3	3	3	3	3
		7	7	10	12	14	16	17	19	18	17	15	14	12	10	10	10	9	6	6	6	3	2	2	1	1	1	1	0	0	0	0				5	5	5	6	6	8	9	10	11	11	11	10	8	7
		7	7	7	10	12	15	14	15	13	12	12	12	12	10	10	7	6	4	3	2	2	2	2	0	0	0	0	0	0	0	0				5	5	5	5	6	6	7	8	7	6	6	4	5	5
																																				6	6	7	10	11	10	9	9	8	7	6	6	6	6
		4	4	5	5	7	8	7	7	7	6	5	5	3	2	2	2	2	2	2	2	2	2	2	2	1	0	0	0	0	0	0				3	4	4	4	5	7	7	6	6	6	4	3	3	3
		3	3	3	7	7	7	9	10	12	10	8	8	5	6	7	6	6	5	5	4	3	3	2	2	2	2	1	1	1	1	1				5	5	7	9	9	9	8	7	7	8	8	6	7	7
		4	4	5	7	9	9	9	9	11	11	11	10	9	10	10	9	8	8	8	8	8	7	7	7	7	5	4	4	4	3	3				6	6	7	10	10	11	10	10	11	12	12	11	10	8
		5	6	6	10	14	14	12	13	13	12	10	10	9	9	9	6	4	2	2	1	1	0	0	0	0	0	0	0	0	0	0				3	3	5	6	8	9	8	10	10	10	9	9	7	5
		7	7	11	11	12	12	12	13	14	10	9	8	8	7	7	6	6	4	3	2	1	0	0	0	0	0	0	0	0	0	0				6	6	6	8	9	11	12	11	14	14	13	12	10	10
		5	5	6	8	8	9	9	10	11	12	11	9	9	9	9	10	9	9	9	8	8	8	6	6	5	5	5	3	2	1	1				3	3	5	6	7	9	7	8	6	6	6	6	5	5
		4	4	7	9	10	9	10	9	8	6	7	8	8	7	6	6	7	6	6	6	7	4	5	5	5	4	2	0	0	0	0				5	5	5	7	8	9	8	9	9	9	9	6	6	4
		5	5	6	6	10	9	8	8	7	8	6	6	5	5	5	5	5	5	5	5	4	4	4	4	4	4	3	3	2	2	1
																																				4	5	6	7	9	10	10	10	8	8	6	6	6	5
		6	6	7	8	8	10	10	10	7	7	9	8	9	9	9	6	5	4	4	3	3	2	2	1	1	1	0	0	0	0	0				5	6	7	8	10	10	7	6	3	3	3	1	1	0
		4	4	4	5	8	8	9	9	11	9	8	8	7	7	7	8	8	8	9	9	9	8	7	7	5	4	4	4	4	4	3				4	4	4	4	7	6	7	8	9	8	9	7	5	5
		4	5	6	7	7	7	6	6	10	11	10	10	8	7	6	5	5	4	3	3	3	3	3	3	1	0	0	0	0	0	0				3	3	5	5	6	8	8	7	8	6	6	6	7	7
		5	5	9	11	16	18	17	16	15	15	14	15	12	12	11	10	10	10	9	7	7	6	2	2	2	0	0	0	0	0	0				2	3	4	4	5	5	4	5	5	5	4	3	3	2
		6	6	7	9	14	13	13	13	12	11	9	6	6	6	4	4	4	4	4	4	3	3	3	3	2	2	2	1	0	0	0				5	5	5	8	10	13	14	12	13	10	12	14	13	13
		2	2	2	2	3	5	6	8	8	7	8	7	7	7	7	5	3	3	2	2	1	1	0	0	0	0	0	0	0	0	0				3	3	4	4	5	6	7	8	8	8	9	9	7	6
																																				5	5	7	7	8	8	8	11	9	10	9	7	7	4
																																				4	4	4	4	5	7	7	7	8	8	8	9	9	9
																																				3	3	3	4	6	6	8	8	9	7	6	4	4	3
																																				7	7	8	6	4	4	3	0	0	0	0	0	0	0
																																				2	2	2	2	3	3	3	2	2	2	2	3	3	3
																																				5	5	7	9	10	12	12	11	11	10	9	8	7	8
																																				8	8	9	12	14	15	17	17	17	17	17	17	17	14
																																				4	4	5	6	8	10	10	11	12	13	12	11	11	12
																																				5	5	8	11	13	12	9	8	7	4	1	1	1	0
																																				4	4	5	6	6	7	8	8	8	8	6	6	6	6
																																				5	5	5	6	8	10	13	14	12	11	9	7	8	6
																																				9	9	10	11	11	11	12	10	10	10	10	10	10	9
																																				6	6	7	9	10	11	10	10	10	10	10	10	6	5
																																				5	5	8	8	9	10	12	10	11	10	8	7	6	5
																																				6	6	8	10	12	10	10	11	10	10	9	9	9	7
																																				5	5	5	7	8	10	11	10	9	7	5	4	3	3
																																				8	8	9	10	12	11	11	8	8	7	7	7	6	5
																																				7	7	7	7	12	15	16	16	17	17	17	16	16	14
																																				6	6	6	7	8	8	6	4	3	2	2	2	1	1
																																				4	4	4	4	5	5	5	5	5	6	7	7	6	7
																																				4	4	4	8	9	11	10	10	10	9	7	7	6	6
																																				6	7	8	8	11	11	11	12	12	10	11	12	12	12
																																				8	8	9	9	11	11	13	14	12	12	10	10	10	9
																																				7	7	7	10	9	8	8	7	6	2	2	2	2	2
[truncated: 17 more columns]

## Sheet: Figure S4H
		5	10	15	20	25	30	35	40	45	50	55	60	65	70	75	80	85	90	95	100	105	110	115	120	125	130	135	140	145	150	155				5	10	15	20	25	30	35	40	45	50	55	60	65	70
Sham+4d	Mean	5.34286	5.65714	6.91429	8.62857	9.74286	10.8	11.4	10.8571	10.9143	10.8286	10.4286	9.94286	9.17143	8.82857	7.8	7.05714	6.34286	5.57143	4.62857	3.94286	2.94286	2.45714	1.8	1.42857	1.14286	0.8	0.657143	0.542857	0.371429	0.228571	0.171429		MCAO+4d	Mean	5.78125	5.96875	6.96875	8.59375	9.8125	11.1562	11.7188	11.9062	11.75	11.0312	10.5312	9.75	9.5625	9.03125
	SEM	0.26865	0.306629	0.372074	0.45667	0.558122	0.534208	0.55337	0.569745	0.603034	0.544623	0.522254	0.491854	0.457405	0.468299	0.450583	0.431809	0.403645	0.422648	0.382574	0.342857	0.314744	0.302213	0.297892	0.26972	0.246464	0.191412	0.187612	0.160581	0.123572	0.0828658	0.0765398			SEM	0.275821	0.312651	0.368859	0.509703	0.552555	0.589063	0.585845	0.629195	0.595683	0.584553	0.549898	0.49798	0.477176	0.447854
	n	35	35	35	35	35	35	35	35	35	35	35	35	35	35	35	35	35	35	35	35	35	35	35	35	35	35	35	35	35	35	35			n	32	32	32	32	32	32	32	32	32	32	32	32	32	32
		5	6	7	9	9	10	12	12	12	11	13	13	12	11	10	9	10	10	9	8	6	5	4	3	2	2	2	2	1	1	1				6	6	7	9	12	15	16	18	16	14	14	14	12	11
		5	5	7	7	7	8	7	7	6	8	6	5	5	5	4	3	3	2	2	2	2	2	2	1	0	0	0	0	0	0	0				5	5	6	11	12	12	12	12	9	8	8	7	6	5
		5	5	8	9	8	9	11	11	12	12	14	13	12	11	10	9	8	8	6	6	5	3	2	2	1	1	0	0	0	0	0				4	4	4	5	7	8	9	9	12	11	11	11	12	13
		5	5	7	9	13	15	17	14	16	15	15	15	12	9	10	8	7	6	6	5	3	3	0	0	0	0	0	0	0	0	0				3	3	7	11	11	11	12	13	12	12	12	10	9	9
		4	4	5	7	7	9	10	11	12	12	9	9	9	9	6	6	6	4	4	2	2	2	2	2	0	0	0	0	0	0	0				5	5	5	7	8	12	11	10	12	11	12	10	9	9
		6	8	9	12	13	14	16	15	14	14	12	10	8	7	6	4	3	2	2	1	1	1	1	0	0	0	0	0	0	0	0				8	10	11	14	13	15	15	13	13	14	13	11	13	10
		8	10	10	12	12	12	10	7	7	7	7	7	6	4	2	1	1	1	1	1	0	0	0	0	0	0	0	0	0	0	0				5	5	9	10	12	14	14	16	14	13	13	12	11	9
		5	6	6	6	7	12	15	16	15	11	10	9	9	8	9	8	8	4	3	2	1	1	0	0	0	0	0	0	0	0	0				8	8	10	10	11	12	13	16	15	14	13	12	12	10
		5	5	6	9	8	8	9	7	6	7	9	8	8	8	6	5	4	4	3	2	1	1	1	1	0	0	0	0	0	0	0				4	4	6	6	7	8	8	9	10	9	8	6	7	7
																																				7	7	8	8	8	10	10	10	7	7	7	7	7	6
		6	6	9	11	12	11	12	11	11	12	11	12	9	8	6	6	6	6	5	5	4	2	1	1	1	1	1	1	1	0	0				5	5	5	6	8	9	9	9	9	7	10	10	9	9
		5	6	8	8	12	13	11	8	7	8	7	7	6	7	7	7	7	7	6	5	3	3	3	3	3	1	0	0	0	0	0				7	8	11	13	16	19	19	19	17	18	17	15	14	13
		2	2	6	5	6	8	10	7	6	8	6	8	7	7	7	6	5	5	4	3	2	2	2	1	1	0	0	0	0	0	0
		5	5	5	5	6	9	9	8	9	9	10	10	10	10	10	9	10	10	10	9	8	8	7	6	4	3	2	2	2	2	2				6	6	8	8	11	12	14	13	15	13	11	8	8	8
		8	8	11	12	12	13	14	15	13	14	13	10	9	10	9	7	5	4	3	3	1	1	0	0	0	0	0	0	0	0	0				7	7	7	13	14	17	17	16	17	16	16	14	11	9
		8	8	10	12	17	19	18	17	17	17	16	14	13	13	9	9	7	7	7	6	4	2	0	0	0	0	0	0	0	0	0				6	6	7	10	11	11	13	13	11	12	11	13	12	12
		6	6	6	8	9	10	11	11	10	10	11	9	8	7	7	7	6	5	4	4	3	3	3	3	3	1	1	1	0	0	0				3	3	3	3	4	4	6	6	7	7	7	7	7	6
		8	8	8	11	11	11	11	10	10	8	9	8	7	7	6	7	7	6	5	5	4	4	3	3	3	2	2	2	2	1	1				8	8	10	10	10	9	11	10	9	10	10	9	10	10
		8	9	10	11	12	13	10	10	11	13	14	14	11	11	11	9	6	5	4	4	3	2	1	0	0	0	0	0	0	0	0				5	6	8	6	8	10	9	10	8	6	4	4	4	4
		6	6	12	15	18	18	16	15	14	14	12	12	12	12	11	11	10	10	6	6	4	0	0	0	0	0	0	0	0	0	0				6	7	8	9	9	9	10	10	11	9	8	7	7	6
		5	5	6	6	9	11	12	12	13	11	11	12	11	12	11	8	7	7	7	6	6	6	5	3	3	2	2	2	1	1	1				8	8	8	11	14	14	17	17	17	15	13	13	13	12
																																				5	5	6	13	13	12	14	16	16	15	15	12	13	13
		3	3	3	4	5	6	6	6	9	9	7	7	5	5	4	3	3	3	3	3	2	2	2	2	2	1	1	0	0	0	0				5	5	6	6	6	7	7	6	6	6	6	5	5	5
		3	3	3	5	6	7	8	9	9	10	9	10	10	10	8	8	8	8	4	4	2	1	0	0	0	0	0	0	0	0	0
		4	5	5	7	9	12	14	13	12	12	12	11	12	12	12	13	11	10	9	7	7	7	6	6	6	5	5	4	3	1	0				6	6	6	8	10	10	11	11	10	8	7	8	9	8
		6	6	6	9	12	14	17	16	17	16	13	12	13	11	9	9	9	7	2	2	2	2	0	0	0	0	0	0	0	0	0				5	5	6	8	8	9	7	7	6	6	5	5	5	6
		8	9	10	14	17	14	15	15	15	14	13	13	12	12	10	7	6	6	4	4	3	2	1	0	0	0	0	0	0	0	0				4	4	4	4	4	5	6	6	7	7	9	10	10	11
		3	3	4	5	6	11	13	13	17	15	14	13	13	13	12	12	10	9	8	6	4	2	2	2	1	1	1	1	1	0	0				5	5	5	5	7	8	9	10	12	13	12	11	13	12
		5	5	5	6	7	6	8	8	8	8	8	7	5	4	4	4	4	4	3	3	3	3	3	3	3	3	3	2	1	1	0				8	9	9	11	13	14	14	10	11	10	9	9	9	8
		6	6	7	9	10	9	10	10	9	9	9	8	8	8	8	7	7	6	5	4	2	2	1	1	1	0	0	0	0	0	0				8	8	8	9	10	13	13	12	11	11	10	11	12	11
		3	4	5	7	8	7	7	7	7	7	7	6	6	6	4	5	5	5	5	4	3	3	2	2	2	1	0	0	0	0	0				7	7	8	9	11	13	11	11	13	11	11	10	11	11
		5	5	7	11	12	14	16	16	15	16	16	16	13	14	11	8	6	2	1	1	0	0	0	0	0	0	0	0	0	0	0				6	6	6	7	8	12	13	15	13	11	10	8	7	7
		4	4	5	7	7	8	8	5	5	4	4	4	4	4	4	4	3	3	3	1	1	2	3	1	1	1	0	0	0	0	0				3	3	3	4	4	8	10	12	14	15	13	12	10	10
		6	6	8	9	7	7	8	8	7	7	8	8	8	7	6	6	5	3	3	2	1	1	0	0	0	0	0	0	0	0	0				7	7	8	11	14	15	15	16	16	14	12	11	9	9
		6	6	6	8	8	8	10	11	13	13	13	9	10	10	8	8	8	7	7	5	3	3	2	1	1	1	1	1	0	0	0
		5	5	5	9	10	11	10	11	11	11	10	11	11	10	10	9	7	6	5	4	4	3	3	2	1	1	1	1	1	1	1
		5	5	7	8	9	11	8	8	7	7	7	8	7	7	6	5	4	3	3	3	3	2	1	1	1	1	1	0	0	0	0
[truncated: 17 more columns]

## Sheet: Figure S4I
	Sham+24h	MCAO+24h	Sham+4d	MCAO+4d
Mean	6.66667	4.51163	7.31429	6.5
SEM	0.970143	0.427944	0.786195	0.571501
n	18	43	35	32
	16	4	0	8
	11	2	17	14
	1	6	12	6
	2	4	0	8
		5	11	7
	6	0	7	11
	5	9	8	7
	10	4	8	5
	7	0	5	8
	9	4		4
	3	0	3	3
	8	6	7	5
	8		12
		10	4	3
	0	9	0	11
	1	4	10	8
	10	7	5	8
	7	5	9	10
	8	4	15	10
	8	8	8	4
		2	12	11
				1
		6	6	1
		4	12
		2	1	5
		4	7	11
		6	11	6
		8	8	7
		11	3	7
		3	4	3
		6	2	2
		4	17	4
		2	11	4
		5	10	6
			4
		9	3
		2	4
		6
		2
		3
		0
		7
		3
		1
		5
		2

## Sheet: Figure S4J
	Sham+24h	MCAO+24h	Sham+4d	MCAO+4d
Mean	8.05556	5.7907	8.71429	7.78125
SEM	1.08908	0.454531	0.829672	0.610285
n	18	43	35	32
	19	6	1	10
	14	3	18	15
	2	7	13	8
	3	6	1	9
		7	13	8
	7	1	8	12
	6	10	10	9
	12	5	10	6
	8	1	6	9
	10	5		6
	4	2	4	4
	10	7	8	6
	9		13
		13	5	4
	1	10	1	14
	2	5	12	9
	11	9	6	9
	8	6	10	11
	9	5	17	11
	10	9	10	5
		3	13	12
				2
		7	7	2
		5	13
		3	2	6
		5	8	14
		7	14	7
		9	9	9
		13	5	8
		4	6	4
		7	3	3
		5	19	5
		4	14	5
		6	12	7
			5
		10	4
		3	5
		8
		3
		4
		1
		8
		4
		2
		8
		3

## Sheet: Figure S4K
	Sham+24h	MCAO+24h	Sham+4d	MCAO+4d
Mean	587.952	379.458	544.082	517.543
SEM	87.7661	35.1597	50.2884	42.2156
n	18	43	35	32
	1497.35	311.02	61.15	593.81
	1069.6	167.63	1191.4	1057.41
	107.03	502.76	714.4	659.78
	119.29	348.21	17.39	602.26
		588.59	994.61	469.83
	425.17	18.01	557.25	701.54
	481.59	691.42	617.43	678.68
	944.17	155.14	473.08	549.53
	490.33	15.86	438.76	595.88
	522.23	511.09		595.29
	370.08	41.72	375.26	209.48
	696.79	424.83	501.57	304.99
	751.43		971.85
		878.65	236.86	254.28
	19.03	420.22	22.58	853.33
	170.85	271.45	668.13	813.18
	701.04	534.64	612.69	586.69
	710.9	359.54	708.74	733.06
	718.08	409.13	867.71	495.17
	788.17	895.66	632.56	260.83
		166.6	1002.06	886.73
				102.17
		438.36	435.14	109.88
		338.31	872.3
		93.03	123.18	408.33
		498.02	671.05	801.25
		506.65	848.28	520.95
		574.48	494.78	481.44
		985.71	449.21	688.18
		142.74	313.33	356.87
		365.83	175.66	188.1
		415	713.75	322.84
		284.3	699.52	400.81
		363.34	702.31	278.82
			241.8
		547.17	315.37
		178.12	321.69
		455.72
		258.85
		350.76
		37.03
		567.29
		274.4
		93.36
		578.41
		257.58
