# Supplementary material for: Poststroke dendritic arbor regrowth requires the actin nucleator Cobl
Source: PLoS Biol. 2021 Dec 13;19(12):e3001399. doi: 10.1371/journal.pbio.3001399 (PMC8699704; doi:10.1371/journal.pbio.3001399)
Supplement: S12 Data — This Excel file contains all numerical information of all data panels in S5 Fig organized in form of subfolders. The data include mean, SEM, n number, and all individual data points. (XLSX) [file pbio.3001399.s019.xlsx]

## Sheet: Figure S5A
	Sham+24h	MCAO+24h	Sham+4d	MCAO+4d	Sham+7d	MCAO+7d
Mean	18.3103	19.5094	18.7632	20.6552	16.8478	19.2245
SEM	0.982737	0.815143	1.01303	0.868547	0.738825	0.762239
n	29	53	38	29	46	49
	29	15	24	19	19	18
	13	19	22	29	7	14
	23	21	27	26		20
	22	18	18	28	28	13
	12	20	38	18	23	12
	18	16	15	25	19	21
	13	17	24	17	11	25
	18	19	22	16	12	27
	25	19	20	15	20
		17	26	19	31	18
	19	23	10			13
	6	35	14	23	14	33
	19	11	23	16	19	19
	21	22		20	14
	16	12	10	20	14	27
	16	13	18	26	15	26
	22		21	18	14	23
	18	28	11	19	13	28
	15	30	16	20		24
	30	30	11	22	15	20
	18	15	15	21	19	26
	18	29	20	18	17	22
		23	29	16	20	23
	15		11	11	16	19
	25	16	21		18	15
	15	19	21	16	12	15
	11	32	13	20	16
	16	20		27	19	21
	15	36	17	31	13	10
	20	19	25	22		16
	23	17	23	21	15	19
		18	13		15	13
		19	22		15	26
		11	21		12	17
		19	16		19	24
		26	23		23	17
		13	19		19	24
		12	13		19
			12		31	13
		18	9		13	26
		23				14
					19	22
		20			18	19
		24			6	18
		13			18	16
		24			14	11
		16			17	14
		15			21	22
		12			14
		15			13	15
		16			16	16
		18				11
		15				15
		17				22
		20
		16
		23

## Sheet: Figure S5B
	Sham+24h	MCAO+24h	Sham+4d	MCAO+4d	Sham+7d	MCAO+7d
Mean	25.2759	27.4151	25.5	26.8621	23.9565	26.0408
SEM	1.09623	0.86432	1.09814	0.992241	0.829386	0.803351
n	29	53	38	29	46	49
	37	20	33	25	26	23
	23	27	30	35	13	22
	31	30	35	32		27
	31	24	27	35	36	20
	18	27	45	22	32	20
	26	21	19	34	26	29
	19	26	31	24	16	31
	25	24	25	22	19	33
	32	27	26	20	32
		28	33	27	39	23
	24	28	17			20
	11	43	20	29	19	42
	26	18	33	22	27	24
	28	31		26	22
	21	23	18	25	21	31
	25	19	25	31	21	33
	29		27	24	22	31
	25	34	18	26	18	35
	21	38	21	26		31
	37	41	17	28	22	26
	23	30	20	29	24	34
	25	37	25	23	24	29
		32	35	21	30	32
	24		15	16	22	28
	31	23	30		24	21
	20	24	29	23	17	21
	17	38	23	27	26
	23	28		34	24	29
	20	40	21	40	22	16
	32	29	34	29		22
	29	23	29	24	24	30
		28	18		29	19
		27	28		23	31
		16	28		18	24
		26	25		26	30
		35	29		29	23
		20	27		27	31
		19	16		25
			20		39	22
		29	17		20	33
		33				20
					24	28
		31			25	26
		33			15	25
		18			23	21
		32			19	17
		25			22	19
		25			28	30
		19			19
		22			20	21
		24			23	22
		27				20
		24				21
		24				30
		28
		22
		33

## Sheet: Figure S5C
	Sham+24h	MCAO+24h	Sham+4d	MCAO+4d	Sham+7d	MCAO+7d
Mean	1712.88	1648.24	1644.65	1806.36	1649.87	1657.86
SEM	69.5641	50.7642	72.7204	81.7137	55.8589	54.4201
n	29	53	38	29	46	49
	2281.2	1295.06	2366.04	1724.48	1970.31	1229.96
	1516.67	1785.2	1996.76	2539.11	891.25	1226.92
	2152.08	1887.26	2317.57	2150.64		2047.33
	1736.56	1359.25	1705.84	1954.24	2169.85	1155.68
	1452.51	1775.12	2631.27	1370.64	1900.09	1466.54
	1876.28	1900.89	1742.07	1946.56	1738.82	1526.36
	763.1	1369.83	2011.16	1343.77	1223.84	2222.58
	1773.09	1691.39	1466.39	1386.39	1179.42	2197.12
	2058.66	1736.94	1678.76	1219.19	1859.5
		1571.69	1988.31	2000.85	2376.6	1050.3
	1742.27	1582.85	1107.38			1359.33
	845.44	2429.67	1175.48	1957.58	787.27	2231.45
	1737.65	965.45	2377.86	1669.46	1841.69	1942.1
	1194.54	1872.51		2260.38	1391.06
	1804.98	1607.05	1271.2	1491.99	1398.21	2151.16
	1874.07	1171.63	1903.7	2346.2	1341.47	2123.57
	1482.02		1645.72	1465.16	1575.87	1878.59
	1852.63	2020.3	1092.78	1675.91	1140.4	2149.14
	1937.56	2353.68	1356.38	1581.81		1744.96
	2568.79	2011.4	1206.4	1957.58	1603.62	1895.57
	1591.87	1909.96	1423.03	1797.97	1523.09	2266.66
	2079.89	2515.8	1447.26	1445	2272.52	1666.46
		1868.92	2181.43	1580.23	1405.74	1723.75
	1536.18		913.53	958.82	1240.47	1688.44
	1860	1257.98	1652.75		1823.75	1441.75
	1664.28	1981.68	2151.7	1777.78	1369.09	1615.68
	1423.73	1547.93	1552.71	2149.7	2040.58
	1623.14	1790.73		2688.7	1661.59	2092.12
	1615.78	2661.35	1347.31	2804.12	1525	929.69
	1902.38	1644.66	2208.13	1625.04		1844.65
	1726.16	1503.34	1671.51	1515.02	1819.11	1390.75
		1575.23	1035.58		1633.38	964.89
		1104.19	1841.15		1925.85	2051.93
		1470.38	1373.96		1427.75	1591
		1331.19	1677.81		1804.13	1992.09
		1792.98	2006.53		1604.26	1438.68
		930.699	1648.36		1978.43	1817.34
		1453.15	810.85		2330.28
			1394.49		2630.98	1511.48
		1356.3	1117.72		1610.38	2057.03
		1729.67				871.92
					1510.82	1686.6
		1907.93			1742.4	1550.59
		1540.84			1173.71	1769.93
		1087.6			2031.37	1653.9
		2148.49			1604.81	918.78
		1231.27			1394.46	1363.69
		1603.52			1552.31	1959.7
		1449.28			1815.19
		1548.23			1398.27	1501.55
		1259.77			1654.95	1492.6
		1840.41				1266.81
		1654.64				1767.15
		1576.4				1748.82
		1553.68
		1322.1
		1819.05

## Sheet: Figure S5D
		5	10	15	20	25	30	35	40	45	50	55	60	65	70	75	80	85	90	95	100	105	110	115	120	125	130	135	140	145	150	155				5	10	15	20	25	30	35	40	45	50	55	60	65	70
Sham+24h	Mean	6.6207	6.8276	7.9655	9.6552	11.4828	13.1034	14.0345	14.8621	14.6897	14.6897	14.5172	14.6207	13.8621	13.5172	12.8276	12.2414	11.8214	10.5714	9.5	8.6429	7.8214	6.8889	5.9259	5	4.1852	3.44	3.0417	2.6818	2.4737	1.8947	1.7222		MCAO+24h	Mean	7.1887	7.3585	8.9057	11.5472	13.283	14.9245	15.6038	16.1887	16.0566	15.717	15.283	14.2075	13.6604	12.6038
	SEM	0.2953	0.3405	0.4137	0.4715	0.5562	0.6146	0.6027	0.6961	0.6789	0.7479	0.6994	0.661	0.6818	0.7569	0.7848	0.8803	0.7472	0.635	0.6161	0.6177	0.5493	0.4571	0.4166	0.456	0.4467	0.3321	0.3268	0.3567	0.3187	0.2281	0.2532			SEM	0.2774	0.2788	0.3647	0.4732	0.5384	0.5566	0.6092	0.6126	0.6764	0.6655	0.5971	0.5898	0.6107	0.5965
	n	29	29	29	29	29	29	29	29	29	29	29	29	29	29	29	29	28	28	28	28	28	27	27	27	27	25	24	22	19	19	18			n	53	53	53	53	53	53	53	53	53	53	53	53	53	53
		8	8	12	14	12	16	17	18	18	20	21	21	20	20	15	14	15	12	10	10	10	9	7	7	6	5	4	4	2	2	2				4	4	4	6	7	8	9	9	9	9	13	12	13	12
		10	11	15	17	16	17	16	15	15	17	15	14	13	12	10	8	7	6	5	4	4	4	2	1	1	1	0								7	7	8	8	11	15	17	16	17	17	21	20	19	15
		8	9	9	12	16	18	19	19	20	21	23	24	24	24	21	20	19	15	11	10	6	5	4	2	0										9	9	11	13	14	15	16	16	14	17	17	17	16	14
		7	7	8	9	13	14	14	13	13	12	10	13	10	9	10	10	9	9	8	8	9	7	6	6	3	3	3	4	4	3	3				6	6	7	9	14	14	14	13	11	14	13	11	10	9
		5	5	6	9	9	11	12	12	11	10	9	10	9	8	8	7	7	6	6	6	7	6	4	4	3	3	3	3	3	3	3				6	7	10	11	16	18	22	20	18	19	18	19	19	17
		7	7	8	10	12	15	14	13	15	16	16	14	12	14	12	12	10	9	9	10	9	9	9	8	6	5	4	3	3	3	3				5	5	5	7	9	12	15	16	13	13	19	13	14	14
		6	6	6	7	9	10	11	14	11	9	9	11	8	4	2	0																			9	9	11	14	17	17	20	18	17	16	11	10	8	8
		7	7	7	10	10	10	11	18	12	12	13	13	12	14	13	13	14	13	13	11	8	8	8	6	6	6	5	5	5	3	2				4	4	9	9	10	8	8	9	10	11	14	14	15	15
		7	7	7	11	12	12	14	14	14	13	13	14	16	16	18	20	18	13	13	14	13	12	9	7	7	4	4	3	2	1	0				8	8	10	12	16	18	18	20	22	20	20	18	14	14
																																				10	10	12	16	19	21	20	20	19	17	17	13	14	11
		5	5	6	7	11	12	12	11	12	13	13	18	18	18	17	16	15	14	13	12	10	8	7	4	2	1	1	0							5	5	7	10	10	13	15	14	16	17	16	13	11	10
		5	5	7	6	6	8	7	7	7	7	7	7	7	8	8	7	7	6	6	5	4	3	3	1	0										5	6	12	14	18	23	29	30	32	28	23	21	23	22
		7	7	7	10	11	14	15	15	15	18	18	18	12	13	13	11	9	8	7	6	6	5	5	5	4	4	3	3	3	3	3				6	6	7	10	8	7	6	7	9	8	9	11	11	10
		7	7	8	9	13	17	18	17	15	16	18	15	11	8	3	2	2	1	1	0	0														9	9	11	14	16	17	14	15	17	16	14	14	14	13
		5	5	6	7	7	7	11	10	11	11	13	16	16	15	15	15	12	11	11	10	9	8	8	8	7	4	3	3	2	2	2				10	10	13	16	17	15	11	12	13	13	13	13	14	12
		9	9	9	10	11	15	16	17	15	14	15	15	16	16	17	15	13	13	13	12	9	5	5	6	6	3	3	3	1	1	0				6	6	8	10	11	14	12	12	11	12	10	8	8	8
		7	9	10	12	15	13	14	15	15	14	17	15	14	12	11	9	8	7	4	4	4	3	3	1	1	0
		7	7	8	9	12	14	14	16	14	14	13	15	15	14	16	16	16	13	12	11	9	6	6	6	5	4	4	3	1	0					6	6	6	10	12	13	13	15	17	18	17	15	17	17
		6	6	8	8	8	11	11	15	16	15	14	15	16	15	15	16	16	15	14	12	12	10	8	6	5	4	4	3	3	3	2				7	7	7	10	12	14	18	19	19	22	23	24	23	24
		6	6	8	9	18	17	19	23	20	21	19	19	18	20	19	20	18	15	12	11	11	11	10	9	9	7	7	7	6	3	3				11	11	11	15	21	24	23	24	24	25	24	20	18	14
		5	5	6	9	13	13	16	13	13	13	10	9	10	12	14	15	13	13	11	8	6	6	4	3	3	3	2	1	1	1	1				13	13	13	16	18	19	17	17	17	15	16	16	14	15
		7	7	8	10	11	12	14	16	16	18	18	16	14	14	14	13	14	13	13	11	11	10	8	7	6	5	5	3	2	1	1				6	7	12	16	16	21	21	23	26	27	22	19	21	19
																																				8	8	11	15	18	18	20	17	16	16	17	16	17	16
		8	8	8	10	9	10	11	13	13	12	14	14	14	15	15	14	12	11	12	12	9	6	4	2	2	1	0
		6	6	7	9	10	14	14	15	19	20	18	17	16	13	13	12	12	12	12	11	11	8	8	7	5	3	3	2	1	1	0				7	7	8	11	12	13	12	11	9	8	9	10	10	10
		5	5	6	7	7	8	10	10	10	11	14	15	16	15	14	14	13	12	10	10	9	7	5	4	4	4	4	4	3	2	2				5	5	5	8	11	13	11	11	11	13	16	15	13	14
		6	6	6	8	10	9	10	11	13	13	12	11	12	12	11	10	11	11	8	7	7	6	5	4	4	3	3	2	2	2	2				6	8	11	17	21	17	15	15	13	11	10	10	9	7
		6	6	9	9	11	13	14	15	14	12	12	11	10	10	11	10	9	9	9	9	8	7	7	7	5	5	2	0							8	8	8	11	13	14	16	18	21	19	16	16	16	14
		4	4	5	6	10	12	14	13	14	12	13	13	14	15	15	15	13	12	9	8	8	8	7	7	7	4	3	2	2	1	1				4	4	4	6	7	8	16	18	20	22	22	26	26	26
		11	12	13	15	17	19	22	25	25	24	19	18	15	14	10	9	8	8	6	4	4	3	3	2	2	2	1	1	1	1	1				10	10	11	16	18	22	24	22	18	17	14	10	10	10
		5	6	8	11	14	19	17	18	20	18	15	13	14	12	12	12	11	9	8	6	6	6	5	5	4	2	2	0							6	6	7	9	10	12	12	13	15	15	14	14	13	14
																																				10	10	12	16	18	20	18	19	19	18	17	15	12	10
																																				8	8	11	16	17	17	16	17	16	11	10	9	7	6
																																				5	5	6	6	8	9	9	10	10	9	8	9	9	9
																																				7	8	12	13	16	18	17	16	16	17	16	13	12	10
																																				9	9	11	13	16	17	21	24	26	23	21	17	17	15
																																				7	8	8	9	9	11	11	9	7	7	7	6	5	6
																																				7	7	7	9	11	16	17	18	16	14	12	11	10	9
																																				9	10	12	14	14	18	16	16	16	13	12	10	10	8
																																				10	10	12	16	16	17	17	13	14	13	14	13	13	9
																																				9	10	13	16	17	19	21	21	18	19	17	15	16	16
																																				7	7	9	10	11	14	13	18	18	17	16	17	14	14
																																				4	4	5	5	7	12	12	14	11	9	11	8	9	8
																																				7	7	7	9	10	11	13	17	19	21	23	24	21	20
																																				8	8	13	15	15	12	13	14	11	10	10	10	9	8
																																				8	8	10	15	15	18	18	17	16	15	14	13	14	13
																																				4	4	5	5	5	11	9	12	12	12	13	12	10	9
																																				6	6	6	7	7	10	11	10	11	13	11	12	12	12
																																				6	6	6	10	13	15	17	18	17	14	13	11	9	8
																																				9	9	9	11	15	15	15	19	19	19	16	15	14	13
																																				8	8	9	13	13	12	15	12	11	12	14	12	12	11
																																				6	6	8	12	10	10	13	18	17	15	15	16	15	14
																																				8	8	9	14	14	15	17	17	15	16	15	15	15	13
																																				5	5	5	7	10	11	13	17	18	16	13	12	9	8
																																				8	8	8	12	15	20	21	22	24	25	24	20	20	15
[truncated: 17 more columns]

## Sheet: Figure S5E
		5	10	15	20	25	30	35	40	45	50	55	60	65	70	75	80	85	90	95	100	105	110	115	120	125	130	135	140	145	150	155				5	10	15	20	25	30	35	40	45	50	55	60	65	70
Sham+4d	Mean	6.5526	6.7895	7.9474	10.0263	12.0263	13.4737	14.3158	15.0263	15.6053	15.2368	15	13.8947	12.6842	11.8684	11.0789	10	9.1316	8.3421	7.5263	6.7895	5.973	5.1622	4.7778	4.1111	3.6667	2.9722	2.7576	2.303	1.9	1.75	1.68		MCAO+4d	Mean	6.1379	6.4483	7.4828	10.3793	12.6207	14.1379	14.7241	15.8276	15.8966	16.1034	15.4828	15.4483	14.2759	13.6552
	SEM	0.289	0.3136	0.3694	0.4518	0.5861	0.6486	0.6379	0.6635	0.7021	0.7575	0.7637	0.7918	0.7057	0.6513	0.6236	0.6035	0.5481	0.5311	0.5	0.4758	0.4306	0.4092	0.361	0.4019	0.3608	0.3174	0.3109	0.2967	0.281	0.2703	0.3402			SEM	0.2259	0.2559	0.3003	0.4719	0.5985	0.5824	0.6354	0.7479	0.7384	0.7483	0.7321	0.7471	0.6373	0.6303
	n	38	38	38	38	38	38	38	38	38	38	38	38	38	38	38	38	38	38	38	38	37	37	36	36	36	36	33	33	30	28	25			n	29	29	29	29	29	29	29	29	29	29	29	29	29	29
		7	7	9	11	15	16	19	25	25	24	26	26	21	20	18	17	15	13	10	9	7	7	7	7	5	4	5	4	3	2	2				6	7	9	16	15	16	15	12	13	14	16	13	13	13
		8	8	11	11	13	11	15	14	14	15	15	14	13	14	14	11	10	8	5	6	5	4	4	3	2	3	3	3	2	3	3				6	7	7	8	12	15	20	25	26	24	22	23	22	20
		7	8	9	12	16	20	20	22	23	22	22	22	20	17	16	15	13	13	12	9	8	6	5	4	4	3	3	2	2	2	2				6	6	7	8	12	13	13	13	15	17	17	18	19	19
		8	8	8	14	11	11	12	14	20	18	17	16	16	16	11	11	10	6	6	6	5	4	3	3	2	1	1	0							7	7	10	11	11	14	19	20	21	23	20	19	15	15
		6	7	10	14	19	24	23	20	24	26	26	25	23	21	19	20	19	16	13	13	9	7	5	3	4	3	2	2	3	3	2				4	4	5	8	9	9	8	10	10	11	10	10	9	7
		4	4	5	6	6	7	8	11	11	10	11	12	10	10	9	11	11	10	10	11	11	12	12	13	11	8	8	6	5	4	4				8	8	8	13	15	16	20	23	22	21	22	20	16	14
		7	7	9	11	15	15	16	17	17	18	21	20	16	17	16	12	12	12	11	10	10	9	9	8	6	5	4	3	2	1	1				7	7	8	10	14	16	18	15	16	16	12	10	10	10
		3	3	4	4	5	7	9	13	15	13	15	14	12	12	11	10	8	8	5	5	4	4	5	5	5	5	2	2	1	0					6	6	8	11	14	16	16	16	14	11	12	9	9	9
		6	6	6	7	7	11	13	14	15	15	17	17	18	16	15	11	11	10	11	10	10	6	5	5	3	3	3	2	1	1	0				5	5	6	10	11	14	14	13	14	13	10	11	10	10
		7	8	9	11	13	15	15	13	12	11	12	10	9	7	7	6	7	7	8	7	6	7	7	9	9	7	7	6	6	5	6				8	8	8	8	11	14	16	19	18	19	21	21	18	16
		7	7	7	10	11	11	10	11	9	8	8	6	7	7	7	6	6	6	6	6	5	4	4	3	3	3	2	2	2	1	1
		6	7	8	11	12	13	13	11	12	12	11	12	13	12	8	6	6	6	5	4	2	2	2	2	2	2	1	1	1	0					6	6	7	11	19	18	19	20	20	18	17	19	16	16
		10	10	13	15	18	18	16	18	21	20	17	15	15	14	14	10	9	9	10	9	9	8	7	7	6	6	6	7	6	6	6				6	6	8	12	12	15	15	14	15	15	16	15	15	14
																																				6	7	8	11	13	15	16	17	19	19	20	20	17	19
		8	8	8	10	11	12	16	14	16	14	15	12	9	8	6	5	5	5	5	4	3	3	2	1	1	0									5	5	6	10	11	13	13	16	13	13	11	13	14	10
		6	6	9	14	17	16	19	17	20	20	18	17	15	15	14	13	12	12	11	9	7	5	3	3	3	3	3	3	1	1	1				5	5	5	7	9	13	13	18	19	17	17	17	11	13
		6	6	8	10	10	10	10	13	16	15	15	16	14	13	14	11	9	9	8	7	6	6	5	4	5	4	2	2	1	0					6	6	7	8	10	13	15	21	17	17	15	15	16	14
		7	7	7	9	10	9	7	7	8	10	10	9	8	7	7	8	7	6	5	5	3	3	3	3	2	2	1	1	1	1	0				7	7	8	11	12	13	13	13	15	16	13	13	14	12
		5	5	7	8	10	11	10	9	11	11	14	14	12	10	9	8	7	8	7	7	7	7	7	5	5	5	3	2	1	1	0				6	6	7	12	16	21	17	14	13	13	14	14	13	13
		6	6	6	9	10	11	12	13	13	12	12	11	9	8	6	6	6	6	6	6	5	5	4	3	3	3	2	2	2	2	1				6	8	9	15	17	18	18	18	17	17	18	19	17	17
		5	5	5	6	7	8	11	13	14	14	13	13	12	11	11	8	6	7	7	7	7	7	5	4	3	3	3	3	2	2	1				8	8	10	14	14	16	15	16	16	14	13	14	15	14
		5	5	6	7	12	13	14	14	13	13	14	13	12	12	11	11	10	8	8	6	4	4	4	4	4	2	2	2	1	1	1				5	5	6	8	9	8	10	11	14	15	13	13	11	10
		5	5	6	9	16	17	21	20	22	22	21	19	19	19	18	15	14	14	14	12	11	8	6	5	5	5	4	3	1	1	0				5	6	6	7	9	11	10	11	12	12	11	13	11	13
		4	5	6	6	7	9	10	9	9	8	6	6	5	6	4	3	4	4	3	3	3	2	3	2	2	2	2	2	2	2	1				5	5	5	7	8	9	8	9	8	6	7	7	7	8
		9	9	10	12	15	17	16	18	18	18	18	16	12	12	10	8	7	6	6	5	4	3	2	2	1	0
		9	9	9	13	15	17	16	18	18	19	18	16	15	12	12	12	11	10	7	6	5	3	3	4	4	4	5	5	4	3	4				7	8	9	12	15	15	15	16	15	17	17	16	16	14
		10	12	13	14	18	19	17	16	15	14	13	12	10	10	10	9	9	8	5	4	4	4	4	3	3	2	1	0							7	7	8	11	13	15	16	18	16	19	19	20	17	15
																																				7	8	9	11	13	14	15	16	16	20	18	19	18	19
		4	4	4	7	9	15	14	19	16	12	11	10	9	9	8	8	7	8	7	7	5	3	3	2	2	1	1	1	1	1	0				8	9	9	13	21	20	19	21	23	23	20	19	16	17
		8	8	8	11	12	14	16	20	20	20	19	15	16	13	14	13	11	11	11	10	8	8	7	6	6	5	3	2	1	1	1				7	7	10	12	14	11	11	11	11	13	13	14	14	13
		6	6	6	10	12	14	18	17	18	20	19	15	16	12	10	9	9	7	6	6	5	3	3	3	3	3	3	1	1	1	1				3	3	4	6	7	9	10	13	13	14	15	14	15	12
		5	5	6	7	9	9	12	10	11	9	7	6	6	7	7	7	8	7	7	3	3	2	2	2	2	2	2	1	1	1	1
		6	6	10	12	13	14	15	14	14	16	16	16	13	14	14	15	11	12	10	9	8	8	6	4	4	3	3	3	2	2	2
		7	9	10	11	16	21	21	19	17	13	11	8	8	8	9	7	7	4	1	1	1	0
		9	9	11	11	13	15	17	19	16	17	16	16	13	13	14	12	11	8	8	7	5	4	4	1	1	1	1	1	1	1	1
		6	6	9	12	13	13	15	18	17	18	17	18	17	16	15	16	15	14	12	11	10	8	7	6	5	2	1	0
		8	8	10	11	12	14	15	18	19	20	17	15	14	11	11	10	8	7	7	7	5	5	5	4	1	0
		3	3	4	4	5	7	7	9	10	8	9	5	6	5	6	5	3	1	2	0
		8	8	8	10	11	15	13	12	13	13	13	13	11	9	8	8	9	8	8	8	8	7	6	2	2	1	1	1	0
		8	8	8	11	13	13	13	12	11	11	10	8	8	8	8	7	4	3	3	3	3	3	3	3	3	1	1	1	0
[truncated: 17 more columns]

## Sheet: Figure S5F
		5	10	15	20	25	30	35	40	45	50	55	60	65	70	75	80	85	90	95	100	105	110	115	120	125	130	135	140	145	150	155				5	10	15	20	25	30	35	40	45	50	55	60	65	70
Sham+7d	Mean	6.6304	6.9348	7.9565	10.1957	11.8261	13.2174	13.8696	14.0217	14.2391	14.0217	13.8261	13.5	12.7174	12.1304	11.3913	10.5	9.7826	8.8261	7.8043	6.8696	6.2	5.5333	5.2273	4.4545	3.9318	3.5349	3.122	2.7179	2.0513	1.9091	1.6452		MCAO+7d	Mean	6.3673	6.7755	8.1837	10.0612	12.1429	14.1837	15.1429	15.4082	16.1633	15.7347	15.2857	14.6939	14.0408	13.3265
	SEM	0.2716	0.2752	0.3806	0.4543	0.5232	0.5428	0.5104	0.486	0.5492	0.5642	0.6433	0.6503	0.6488	0.6736	0.6305	0.5871	0.6019	0.5717	0.5574	0.5299	0.4858	0.4524	0.4085	0.4067	0.3462	0.335	0.3223	0.2796	0.2673	0.2318	0.2521			SEM	0.1928	0.2338	0.3217	0.3928	0.447	0.4911	0.5321	0.5313	0.6371	0.63	0.6295	0.5797	0.6268	0.6523
	n	46	46	46	46	46	46	46	46	46	46	46	46	46	46	46	46	46	46	46	46	45	45	44	44	44	43	41	39	39	33	31			n	49	49	49	49	49	49	49	49	49	49	49	49	49	49
		6	6	7	9	15	11	13	14	13	16	14	14	15	15	17	16	15	14	14	11	8	7	7	7	6	5	4	3	2	1	0				5	5	6	8	8	10	15	16	16	14	15	14	13	12
		6	6	6	6	6	7	10	10	10	9	8	7	7	7	6	6	5	5	3	3	2	2	2	2	2	2	2	2	0						7	7	7	7	10	14	13	12	16	12	12	12	11	9
																																				6	6	6	6	9	10	13	14	17	15	16	17	16	18
		8	8	9	11	17	20	24	20	18	17	18	19	19	18	17	15	16	10	8	8	9	7	7	6	5	5	4	4	2	2	1				7	7	7	8	10	12	11	13	12	10	8	9	8	8
		7	8	10	14	15	17	19	22	25	24	24	23	21	18	15	12	8	5	4	4	2	2	2	2	0										8	8	9	14	17	17	19	15	15	15	14	13	10	9
		7	7	8	10	12	13	13	12	14	13	8	7	5	5	5	5	3	3	3	3	3	3	3	2	2	2	2	3	3	3	3				8	8	10	13	16	18	21	17	17	17	15	14	10	8
		5	8	11	13	13	12	11	11	10	8	9	9	9	9	9	8	6	5	5	2	2	2	2	2	2	2	0								5	5	7	9	12	17	16	17	21	21	21	21	22	23
		7	8	12	14	16	18	18	14	10	10	9	8	8	8	5	5	5	4	4	3	2	2	2	2	2	1	1	1	0						4	4	7	8	9	9	10	11	14	14	12	16	13	15
		11	11	13	17	20	24	23	22	24	23	19	19	18	14	14	8	7	6	4	2	2	1	1	1	1	0
		7	8	9	18	21	22	21	19	20	22	24	24	22	22	21	19	17	16	12	10	5	5	4	2	3	3	2	2	3	2	1				5	6	6	6	10	11	11	14	13	15	14	11	9	7
																																				6	6	7	10	11	15	16	18	18	16	16	13	13	12
		5	6	7	9	10	11	11	10	9	9	7	10	5	3	3	2	2	1	1	0															8	9	12	14	17	23	25	28	31	30	29	25	23	23
		8	8	11	14	14	13	16	16	16	16	18	16	16	15	13	11	11	8	7	7	6	5	4	4	3	3	2	2	1	1	1				5	5	6	7	13	13	12	13	15	12	14	14	14	18
		8	8	8	12	13	13	16	15	12	13	11	11	12	12	14	12	11	9	6	5	4	3	2	1	1	1	0
		7	7	8	10	10	14	14	15	15	12	13	13	10	9	8	7	7	7	7	7	6	4	4	2	2	1	1	1	1	0					4	4	5	7	9	9	11	13	16	16	20	20	22	20
		6	6	6	8	10	8	12	12	12	12	10	10	10	10	9	9	8	8	5	7	6	6	7	5	5	4	3	3	1	1	0				6	6	6	7	11	19	19	21	23	23	22	22	19	18
		8	8	11	12	13	11	11	12	13	13	13	14	14	14	14	13	12	10	9	8	6	5	4	3	3	3	1	1	1	1	1				8	9	10	14	15	18	16	15	16	17	17	14	14	12
		5	5	6	7	9	11	12	12	14	13	12	12	11	8	7	7	5	4	3	2	2	2	1	2	2	1	1	1	0						6	6	6	11	15	16	20	19	21	18	18	17	18	17
																																				7	7	10	12	13	16	17	21	25	22	20	16	15	13
		5	5	5	6	9	12	13	14	14	16	16	14	11	10	10	10	10	10	10	9	9	7	6	6	5	5	5	3	3	1	1				6	6	7	9	12	12	14	15	16	17	17	16	19	15
		4	4	6	7	10	13	15	15	14	14	13	13	13	13	13	11	8	6	6	4	4	2	2	2	2	1	1	1	1	1	1				8	9	9	11	12	13	14	16	19	19	21	22	21	21
		6	6	6	8	10	12	13	13	12	13	13	16	18	21	17	13	14	12	12	12	12	11	11	10	9	9	9	7	6	6	6				7	8	9	10	15	15	17	18	19	16	15	15	13	14
		8	9	9	12	15	15	12	13	13	13	11	10	11	7	7	5	5	5	5	5	6	6	6	5	4	3	2	1	0						9	9	12	15	19	22	19	19	21	22	18	14	13	12
		6	6	6	11	11	13	14	16	18	14	11	11	9	7	6	4	4	2	1	1	1	1	1	1	1	1	1	1	1	1	1				8	8	11	13	15	14	16	19	18	18	17	15	15	12
		5	5	6	9	10	13	11	11	9	8	9	9	9	8	8	10	10	10	9	7	7	7	7	8	8	8	6	6	4	3	3				6	6	8	13	12	14	15	15	14	14	15	14	13	12
		5	5	6	8	9	11	13	13	14	13	13	11	9	9	9	8	8	7	7	7	7	5	4	3	2	2	2	2	1	1	1				6	6	6	9	12	12	12	12	12	11	12	14	13	13
		7	7	7	7	9	9	11	12	14	14	11	9	8	9	8	8	8	8	8	7	7	7	8	9	8	7	7	5	5	3	4
		4	6	6	12	11	14	15	14	15	15	17	15	14	14	12	12	9	9	8	9	6	6	5	3	3	3	3	2	2	2	2				8	8	10	13	15	17	20	18	19	19	18	18	18	16
		8	8	9	10	10	11	12	12	16	13	12	12	11	6	6	6	6	6	5	3	2	4	4	3	3	2	2	2	2	2	2				6	6	7	6	9	10	12	12	10	10	8	8	7	6
																																				6	6	8	10	13	14	15	14	14	13	12	13	12	12
		9	9	9	9	12	13	14	16	17	18	18	15	14	13	13	14	14	12	12	10	9	7	7	6	4	4	3	2	2	2	1				10	11	15	15	18	18	20	13	13	12	12	9	6	4
		14	14	17	17	18	17	13	12	12	12	12	12	11	15	13	13	10	10	8	7	6	5	4	2	2	2	1	1	0						6	8	12	11	12	13	12	12	9	9	7	7	7	7
		7	7	7	11	9	9	12	12	12	13	13	16	13	15	15	14	14	15	15	14	13	10	8	8	7	5	4	3	2	1	1				5	6	8	9	8	11	13	13	17	17	12	13	14	15
		5	5	5	5	7	9	10	10	15	13	13	12	12	11	11	9	10	10	10	10	9	7	6	5	4	2	2	1	1	0					5	5	6	8	9	14	14	14	16	16	15	14	14	16
		7	7	10	11	14	16	15	13	19	17	16	14	12	12	13	13	13	13	11	10	8	7	7	4	4	3	3	1	1	2	0				6	7	9	12	15	18	19	19	19	21	18	17	17	17
		5	5	6	13	18	17	19	22	17	16	15	16	16	12	10	9	9	9	7	3	2	0													5	8	10	15	17	15	17	15	14	14	14	14	13	12
		8	8	11	12	12	14	15	15	16	18	18	18	18	18	13	13	13	11	10	10	8	9	9	7	7	5	4	1	1	1	1				7	7	7	8	10	13	16	18	18	17	15	16	16	16
		6	7	8	11	11	13	14	14	15	17	18	18	19	19	17	17	19	19	19	17	16	15	12	12	9	8	6	6	5	3	3
		8	10	13	14	17	20	20	21	20	21	26	28	25	24	23	21	20	17	13	10	8	8	8	6	5	4	1	1	0						8	8	12	13	14	15	15	15	14	15	11	10	10	10
		6	7	7	7	7	7	8	11	10	9	15	14	13	13	12	11	12	10	8	8	7	6	5	5	5	5	5	5	2	2	1				6	6	7	9	9	14	17	18	21	22	21	20	22	21
																																				6	6	6	10	10	12	11	10	10	10	12	10	9	7
		5	5	5	8	9	12	13	16	15	15	18	16	13	11	10	10	7	6	6	5	4	3	3	2	3	3	2	2	1	1	1				6	6	7	8	10	14	16	18	18	18	17	17	16	17
		6	6	6	10	15	16	14	14	15	14	14	14	14	14	12	12	11	9	6	6	6	5	6	5	4	4	4	5	4	3	2				6	8	9	9	14	18	18	17	15	14	13	11	10	12
		9	9	9	11	9	9	9	8	8	7	7	8	8	7	7	7	7	7	7	6	6	6	6	3	3	3	3	3	2	2	1				7	8	11	14	15	17	18	16	16	17	19	18	16	14
		5	5	6	7	8	12	14	13	14	16	18	17	18	17	17	17	15	14	13	11	9	7	7	6	5	4	4	3	3	2	2				5	5	5	7	9	9	11	10	11	12	15	16	18	15
		5	5	5	6	9	13	12	14	11	12	12	12	12	9	9	8	7	6	5	5	5	5	4	5	6	6	6	6	6	6	5				5	5	8	8	10	10	8	7	7	8	7	7	6	4
		5	5	6	7	10	12	14	15	16	16	15	13	13	12	12	11	9	9	7	5	5	5	4	2	1	0									5	5	5	7	8	11	12	14	14	14	15	13	12	12
		7	7	8	11	12	14	13	12	13	12	10	9	10	10	8	8	8	10	8	9	10	9	6	5	5	6	6	5	4	2	1				7	7	8	14	15	17	17	19	20	21	19	20	19	17
		5	5	5	7	7	10	10	12	11	11	12	11	10	10	11	11	12	12	13	12	11	12	11	10	8	7	6	4	4	2	2
		7	7	8	9	10	11	11	11	8	9	10	10	9	13	13	11	9	8	6	6	5	5	5	4	3	3	3	2	1	1	0				5	5	7	8	7	7	9	11	12	12	13	15	15	13
		7	7	7	9	12	16	15	15	17	16	13	12	10	12	12	12	11	9	9	6	6	6	6	6	4	4	4	2	2	2	2				6	6	7	9	10	13	12	12	11	9	8	9	11	11
																																				9	11	11	11	11	13	10	11	10	10	11	11	10	9
																																				5	5	7	7	8	14	15	16	16	16	16	16	14	14
																																				7	9	10	11	17	19	23	22	23	21	23	20	19	15
[truncated: 17 more columns]

## Sheet: Figure S5G
	Sham+24h	MCAO+24h	Sham+4d	MCAO+4d	Sham+7d	MCAO+7d
Mean	20.4118	18.7895	19.3333	19.1	17.807	17.14
SEM	1.26624	0.586362	0.706836	1.05411	0.755696	0.711429
n	17	57	30	30	57	50
	20	20	26	20	23	16
	19	26	18	15	17	10
	18	19	17	22	21	23
		20	16	9	22	17
	17	21	18	11	18	13
	27	25	18	24	27	26
	18	13	22	19	15	10
	31	15	13	20	27	19
	17	21	20			14
	31	24		27	12
		24	17	20	25	22
	13		12	12	15	12
	19	19	16	16	12	17
	25	18	23	13	20	16
	21	19	23	15	33	10
	18	26	15	24	12	18
	14	19	28	26	21	22
	18	20	22	21	13	15
	21	25	28	29		10
		29	18		17	24
		18	19	17	9
				10	31	7
		20	21	24	15	21
		25	19	18	20	29
		18	18	15	21	14
		12	20	12	14	13
		17	15	27	23	16
		17	21	15		25
		20	20	18	15	19
		19	16	23	15
		18	22	21	13	21
		23	19	30	28	21
		21			23	23
		24			12	13
					19	21
		10			20	14
		19			13	19
		19			21	16
		12			15	13
		20				19
		13			25
		18			15	15
		25			17	27
					13	11
		18			14	12
		16			13	23
		15			13	13
		23			16	17
		19			20	19
		16			9	18
		17
		18			25	19
		17			9	11
		14			14	20
					20	14
		7			18
		14			25
		15			14
		11			10
		16			23
		24			11
		20			14

## Sheet: Figure S5H
	Sham+24h	MCAO+24h	Sham+4d	MCAO+4d	Sham+7d	MCAO+7d
Mean	29	26.8947	26.7667	26.1	25.1404	24.66
SEM	1.29194	0.670112	0.782985	1.09895	0.821637	0.796221
n	17	57	30	30	57	50
	26	26	32	29	30	29
	27	33	26	21	23	15
	27	25	23	28	27	29
		31	23	16	30	21
	25	28	25	15	26	20
	32	34	27	33	37	33
	26	21	27	25	22	20
	42	25	19	27	37	27
	29	30	26			23
	38	33		34	19
		31	26	28	31	26
	22		21	21	21	16
	25	26	26	22	17	24
	34	24	28	20	30	22
	32	23	28	21	40	18
	25	36	20	32	18	24
	24	28	37	33	30	32
	27	25	33	27	22	24
	32	31	38	36		20
		37	26		23	35
		26	25	24	18
				18	36	16
		30	29	30	22	25
		34	26	23	27	38
		26	25	20	27	20
		20	26	19	22	19
		26	23	34	32	24
		23	30	23		33
		25	28	29	23	27
		28	23	30	21
		24	29	29	20	31
		31	28	36	36	28
		27			32	36
		32			20	19
					32	29
		18			26	19
		28			19	27
		31			29	22
		19			22	23
		28				30
		20			33
		24			23	23
		36			24	32
					20	21
		30			21	18
		26			21	32
		28			21	18
		34			24	26
		26			28	25
		25			14	25
		25
		31			30	24
		27			15	18
		19			20	27
					29	20
		16			28
		22			31
		19			18
		17			16
		23			31
		33			18
		29			21

## Sheet: Figure S5I
	Sham+24h	MCAO+24h	Sham+4d	MCAO+4d	Sham+7d	MCAO+7d
Mean	1894.41	1683.34	1830.48	1687.07	1706.19	1660.87
SEM	125.429	54.9935	71.6822	85.3043	64.053	68.5052
n	17	57	30	30	57	50
	1805.6	1523.89	2379.43	1813.97	1707.42	2261.34
	1748.88	1767.15	1942.46	1338.86	1672.44	659.05
	1330.41	1586.46	1261.96	1951.44	1750.25	1888.31
		1915.47	1404.74	1039.49	2040.64	1605.82
	1841.23	1339.19	1819.19	918.76	1647.23	1395.71
	1468.71	2124.55	2285.02	2530.3	2476	2364.95
	1940.26	1294.45	1633.84	1495.47	1217.65	1347.97
	2733.37	1464.05	1346.59	1979.25	2741.07	1965
	1948.68	2084.76	1609.44			1304.52
	3239.13	2630.22		2438.9	1045.4
		2031.04	2094.41	2082.42	1739.55	2150.42
	1617.33		1474.46	1774.57	1459.01	951.92
	1462.79	2103.85	1479.71	1573.37	1072.5	1472.34
	2111.53	1985.11	2361.16	926.56	1896.45	1640.42
	2275.16	1765.58	1850.63	1399.9	2887.04	1381.16
	1351.71	2319.95	1435.26	2068.21	946.32	1308.77
	1919.11	1659.93	2764.62	2211.71	2107.5	2531.75
	1253.19	1676.88	2219.97	1695.71	1485.57	1621.63
	2157.81	2230.61	2257.15	2169.51		1650.72
		2469.08	1731.18		1560.93	2300.9
		1105.12	1691.28	1296.18	1365.55
				1361.15	1958.66	1348.04
		2232.73	2227.21	2385.68	1527.56	1655.05
		2092.18	1586.4	1606.7	1380.56	3019.23
		1575.39	1589.63	1364.33	1711.45	1581
		1097.39	2022.05	1265.86	1241.82	1223.76
		1629.55	1142.57	2195.48	1853.46	1822.65
		1625.11	1851.74	1115.11		2666.32
		1732.18	2347.13	1561.31	1799.64	2337.35
		1898.75	1638.17	1449.29	1920.5
		1357.89	1839.05	1298.73	1604.73	1955.38
		2574.43	1628.04	2303.99	2745.49	1476.03
		1846.43			2286.7	1945.91
		2507.55			1615.29	892.93
					2109.92	1354.75
		1322.33			1870.78	1254.16
		1777.54			1286.1	1698.49
		1597.19			2260.32	1481.67
		1108.1			1359.16	1519.25
		2035.24				1528.01
		1577.42			2424.98
		1498.93			1902.87	1320.78
		1831.14			1791.05	2135.27
					1814.46	1396.97
		1328.68			1543.63	1462.23
		1449.4			1019.01	2269.75
		1457.63			1243.02	1069.02
		1664.3			1694.36	1852.36
		1317.65			2588.11	1721.94
		1441.08			1182.08	2244.61
		1644.28
		1713.93			2195.67	1467.68
		1665.38			1258.54	1128.22
		1092.71			1429.26	1226.52
					1738.15	1185.39
		1040.75			1577.6
		1175.16			2203.91
		947.11			1040.73
		1045.89			937.75
		1203.55			2130.34
		2078.33			1022.78
		1689.73			1163.61

## Sheet: Figure S5J
		5	10	15	20	25	30	35	40	45	50	55	60	65	70	75	80	85	90	95	100	105	110	115	120	125	130	135	140	145	150	155				5	10	15	20	25	30	35	40	45	50	55	60	65	70
Sham+24h	Mean	7.3529	7.3529	8	10.5882	13.6471	15.7647	16.7059	16.6471	16.6471	16.4706	15.8824	15.5294	14.5294	13.7647	12.3529	11.7647	10.5294	9.7647	8.8824	8.3529	7.2353	6	5.5625	4.75	3.9375	3.5333	3.4	2.8667	2.6429	2.2857	2.6364		MCAO+24h	Mean	7.2982	7.5965	8.8772	11.0175	13.1228	14.7544	15.3158	14.8596	14.8772	14.3509	14.0175	13.2105	12.3509	11.5789
	SEM	0.4367	0.4367	0.5355	0.7379	0.8311	0.715	0.6629	0.6298	0.7068	0.7627	0.7219	0.9706	0.8916	1.0728	1.0252	1.0056	0.9819	0.9946	0.8989	0.87	0.9217	0.9115	0.8265	0.7826	0.7215	0.6005	0.592	0.5762	0.5704	0.5181	0.5439			SEM	0.24	0.2526	0.3532	0.4551	0.4783	0.4964	0.5076	0.4914	0.5044	0.4965	0.5065	0.503	0.5224	0.5368
	n	17	17	17	17	17	17	17	17	17	17	17	17	17	17	17	17	17	17	17	17	17	17	16	16	16	15	15	15	14	14	11			n	57	57	57	57	57	57	57	57	57	57	57	57	57	57
		6	6	7	8	10	12	16	17	15	16	16	17	16	15	13	13	14	12	12	12	11	9	7	4	3	3	3	2	2	1	1				6	6	8	9	11	11	12	9	10	10	10	10	9	8
		7	7	8	8	11	13	14	15	16	18	16	15	13	12	10	9	7	7	7	6	6	6	7	7	7	5	5	5	5	4	3				7	7	10	12	14	16	18	22	22	20	22	17	16	16
		9	9	12	15	18	17	18	19	15	15	12	11	9	7	8	8	6	4	3	3	3	2	1	1	0										6	7	9	10	13	15	15	13	14	15	15	16	13	11
																																				8	8	8	10	12	14	14	12	13	15	16	13	13	12
		7	7	7	8	13	15	15	16	13	14	14	14	13	12	12	12	13	12	11	11	8	8	6	5	5	5	5	4	4	4	3				8	8	10	16	18	18	18	19	20	17	15	12	9	6
		4	4	4	8	10	13	16	17	20	20	19	17	16	13	10	8	5	4	4	4	3	0													8	8	8	9	12	15	16	16	22	21	20	22	20	17
		8	8	8	12	14	17	17	16	16	16	16	16	14	14	13	13	12	11	11	11	10	9	8	5	5	5	4	4	1	0					8	8	10	11	15	17	18	15	14	13	12	11	11	7
		9	9	9	13	15	19	17	19	19	19	18	25	20	24	23	22	19	17	14	14	15	15	14	14	11	9	8	6	5	5	4				9	9	11	12	13	14	12	9	8	7	7	7	5	5
		10	10	11	14	15	15	17	16	15	15	14	14	13	10	9	8	7	8	7	7	7	5	4	4	1	1	1	1	1	2	2				9	9	9	12	13	14	16	16	17	18	20	19	20	17
		6	6	6	6	12	16	17	17	19	17	18	17	17	19	18	18	15	13	12	12	10	9	9	8	8	7	8	8	8	6	7				8	9	10	11	16	19	20	21	21	21	21	23	23	22
																																				6	6	8	10	15	14	15	15	15	17	14	11	11	11
		6	6	7	11	16	19	17	17	16	17	16	15	14	14	13	13	12	12	8	6	3	2	2	1	1	1	1	0
		6	6	5	6	7	9	9	9	11	10	11	9	11	10	9	9	7	6	6	7	6	4	5	5	5	4	4	4	3	3	3				7	8	10	11	12	16	18	18	19	19	16	14	12	11
		8	8	9	11	16	18	21	17	17	14	13	12	11	10	11	10	10	14	13	11	11	7	5	4	2	2	2	2	2	3	3				5	5	5	6	8	15	17	19	20	22	19	17	16	14
		9	9	10	14	19	20	21	19	17	19	20	21	22	21	19	17	15	14	13	12	11	8	5	5	4	3	3	2	2	2	1				4	4	4	7	8	13	12	12	13	14	15	14	12	13
		5	5	6	8	9	15	15	16	19	17	17	13	11	11	8	8	7	5	4	4	2	2	2	2	2	2	2	1	1	0					10	11	11	16	16	16	15	17	17	16	16	17	16	17
		9	9	9	11	13	14	17	21	22	21	19	17	16	16	12	12	11	11	11	9	7	6	4	4	3	2	2	1	1	1	1				9	10	13	17	19	18	19	17	17	15	13	10	9	8
		6	6	7	12	17	17	18	14	13	11	11	11	11	10	8	7	6	4	4	3	2	2	2	2	2	1	1	1	1	1	1				5	5	6	9	9	13	13	12	13	14	15	13	13	12
		10	10	11	15	17	19	19	18	20	21	20	20	20	16	14	13	13	12	11	10	8	8	8	5	4	3	2	2	1	0					5	5	6	8	9	10	11	12	13	12	16	17	20	22
																																				8	8	9	12	13	15	20	22	21	20	21	19	16	17
																																				8	8	11	14	17	20	15	14	12	11	11	8	5	5
																																				8	9	9	14	15	17	23	23	23	21	22	19	18	17
																																				9	9	9	11	15	20	21	19	19	19	18	18	14	14
																																				8	8	10	12	13	13	14	17	18	20	16	13	12	11
																																				8	8	8	9	11	11	10	11	11	11	9	9	8	7
																																				9	9	9	10	15	18	18	17	18	16	17	14	13	14
																																				6	6	6	7	10	13	15	15	16	15	15	15	15	13
																																				5	6	6	6	9	17	18	17	15	15	16	15	13	11
																																				9	9	11	14	18	21	22	21	19	18	16	17	16	14
																																				6	6	6	8	10	11	14	13	14	13	13	12	11	12
																																				8	9	9	10	15	16	17	16	16	14	17	18	18	16
																																				6	6	8	9	13	20	21	19	20	19	19	17	14	13
																																				7	7	9	11	15	16	19	19	19	19	19	18	18	17
																																				8	9	9	10	8	8	9	10	11	12	11	10	9	9
																																				7	9	10	10	15	18	16	17	14	13	12	12	11	11
																																				10	10	12	16	19	20	22	17	16	13	14	12	12	12
																																				7	7	9	10	12	12	11	10	10	9	9	9	8	7
																																				6	6	6	7	10	10	11	11	13	12	14	14	15	13
																																				6	6	7	7	7	10	13	14	14	13	13	15	14	13
																																				5	5	5	7	12	10	10	10	11	12	11	14	13	12
																																				8	9	11	13	16	15	16	13	12	10	9	9	9	8
																																				10	10	13	18	21	21	15	14	14	13	12	7	7	7
																																				8	8	11	15	16	17	18	15	9	9	9	11	12	11
																																				12	12	15	17	18	17	16	14	14	13	12	10	7	6
																																				9	10	11	16	17	20	20	16	12	10	11	11	10	9
																																				6	7	8	12	15	13	16	15	15	15	10	9	8	8
																																				6	6	6	10	9	13	13	14	16	16	13	13	11	12
																																				6	7	9	10	13	12	13	14	14	13	13	12	11	13
																																				12	12	18	21	21	23	22	20	17	15	13	11	9	8
																																				9	10	14	16	16	18	16	17	18	17	16	14	15	14
																																				5	5	5	6	7	8	9	9	9	9	13	12	11	7
																																				8	8	9	10	10	10	10	12	11	11	10	10	10	8
																																				6	6	6	8	9	11	12	11	10	10	9	9	9	7
																																				4	4	5	6	7	7	7	8	8	9	8	8	8	10
																																				4	4	7	7	9	9	9	9	11	9	9	8	8	6
																																				6	7	7	11	12	12	12	13	13	12	9	9	9	10
																																				7	7	8	9	11	16	16	14	15	14	16	16	16	18
																																				8	8	9	13	16	15	15	13	12	12	12	13	13	11
[truncated: 17 more columns]

[truncated: 2 more sheets: Figure S5K, Figure S5L]
