# Supplementary material for: Poststroke dendritic arbor regrowth requires the actin nucleator Cobl
Source: PLoS Biol. 2021 Dec 13;19(12):e3001399. doi: 10.1371/journal.pbio.3001399 (PMC8699704; doi:10.1371/journal.pbio.3001399)
Supplement: S13 Data — This Excel file contains all numerical information of all data panels in S6 Fig organized in form of subfolders. The data include mean, SEM, n number, and all individual data points. (XLSX) [file pbio.3001399.s020.xlsx]

## Sheet: Figure S6A
	Sham+24h	MCAO+24h	Sham+4d	MCAO+4d	Sham+7d	MCAO+7d
Mean	19.1429	19.3438	18.7576	17.6071	19.8065	17.4722
SEM	1.06993	1.17313	0.846148	1.10714	1.1401	0.77918
n	28	32	33	28	31	36
	19	22	19	27	27	22
	23	11	15	20	28	13
	12	22	12	12	21	12
		26	23	16	18	20
	14	31	18	12	35	17
	16	23	21	28	14	10
	25	14	17	15	30	18
	35	24	22	19	4	25
	13		23	17		22
	22	12			10	12
	26	15	9	18	24	12
	26	29	24	9	22	16
	20	15	18	13	17	11
	18	12	19	16	24	13
	14	32	14	21	22
	21	20	18	6	13	25
	17	32	15	16	18	18
	18	18	22	16	17	15
		23	22	20	21	16
	23	21	25	18	26	17
	17	16	27	16	21	26
	13	21		34	19	16
	24	20	16		17	16
	12	7	20	19		15
	18		9	18	28	20
	18	19	20	24	17	19
	26	22	28	20	15
	10	16	17	17	23	25
	22	26	16	17	14	17
	14	12	23	9	18	30
		14	18		21	18
		22	20		18	21
		10	24		12	17
		12	9			13
			16			14
						14
						16
						18

## Sheet: Figure S6B
	Sham+24h	MCAO+24h	Sham+4d	MCAO+4d	Sham+7d	MCAO+7d
Mean	25.8929	26.4688	25.5758	23.75	26.8387	24.8611
SEM	1.14589	1.26123	0.977038	1.31095	1.16129	0.854635
n	28	32	33	28	31	36
	29	31	27	33	36	34
	28	18	21	24	35	20
	19	29	17	17	28	20
		35	29	25	27	25
	23	38	24	17	43	22
	22	30	29	36	21	17
	33	23	22	20	36	29
	41	32	30	28	15	34
	19		28	22		29
	25	17			17	18
	32	23	15	23	29	21
	33	35	32	14	31	25
	30	24	26	18	24	21
	26	16	26	21	30	21
	20	40	21	27	31
	31	29	24	10	18	30
	25	42	21	22	25	25
	26	24	30	22	23	25
		29	31	26	26	23
	27	29	35	23	34	23
	22	21	35	21	26	30
	21	26		44	26	22
	30	28	21		22	20
	15	16	26	23		20
	21		15	26	34	29
	26	28	26	32	23	23
	35	29	34	28	21
	16	23	23	25	29	36
	29	31	22	23	19	27
	21	18	33	15	27	37
		19	26		30	25
		29	27		28	29
		18	31		18	22
		17	16			20
			21			20
						21
						24
						28

## Sheet: Figure S6C
	Sham+24h	MCAO+24h	Sham+4d	MCAO+4d	Sham+7d	MCAO+7d
Mean	1666.22	1685.46	1698.49	1513	1578.58	1627.38
SEM	77.7664	84.8157	75.411	96.5699	65.0192	58.9509
n	28	32	33	28	31	36
	1773.51	1573.89	1674.95	1821.31	2321.07	2659.11
	2075.93	772.59	1587.19	1595.7	2119.06	1213.44
	1197.51	2318.33	871.29	899.82	1539.53	1156.3
		2281.41	2501.38	1596.38	1675.85	1816.3
	1963.22	2418.26	1885.16	1228.13	2201.45	1389.32
	1598.19	1879.74	2030.73	2398.27	1312.27	1445.44
	1701.84	1515.98	1579.35	1212.67	1772.1	1904.87
	2495.22	1946.69	2019.85	1481.07	936.45	2007.76
	1464.39		2083.7	1444.89		1937.15
	1566.58	1272.4			1436.27	1401.62
	2392.24	1586.62	991.99	1343.61	1947.99	1244.11
	2266.26	2592.58	2034.6	828.15	1878.59	1649.72
	2165.57	1245.26	1562.32	939.3	1328.71	1245.16
	1175.05	1251.69	2121.85	1093.35	1650.97	1486.72
	1427.86	2410.54	1954.47	1304.82	1746.04
	1740.77	1960.13	1576.34	566.92	1001.33	1672.05
	1479.36	2702.89	1312.07	1517.19	1411.12	1384.29
	1609.14	1617.85	1829.2	1684.48	1053.58	1546.4
		1794.46	1752.41	1352.35	1507.62	1864.89
	1712.77	1571.08	2105.46	1595.68	2166.97	1752.01
	1627.93	1304.5	1801.07	1024.36	1796.26	1932.54
	1298.76	1690.12		2824.82	1245.68	1984.16
	1557.84	1666.32	1321.52		1585.12	1574.94
	841.32	1090.53	1843.64	1904.04		1419.06
	1355.76		808.07	1946.8	1747.17	2267.91
	1665.05	2164	1829.86	1876.85	1338.85	1373.11
	2307.19	1446.7	2214.02	2283.52	1324.93
	953.56	1661.42	1416.8	1910.69	1739.4	1951.01
	1699.71	1691.1	1038.66	1768.31	1183.65	1796.4
	1541.66	1089.92	2070.47	920.44	1611.85	2169.69
		1370.56	1691.44		1872.18	1536.93
		1692.82	2198.97		1371.89	1925.82
		1343.17	2088.84		1112.11	1346.02
		1011.07	943.74			1243.98
			1308.78			1296.37
						1554.1
						1091.07
						1345.93

## Sheet: Figure S6D
		5	10	15	20	25	30	35	40	45	50	55	60	65	70	75	80	85	90	95	100	105	110	115	120	125	130	135	140	145	150	155				5	10	15	20	25	30	35	40	45	50	55	60	65	70
Sham+24h	Mean	6.5357	6.6786	8.25	10.6429	12.4286	13.6429	14.0714	14.4286	15.4643	14.9643	14.1429	13.6786	13.2143	12.3571	11.5357	10.3571	9.75	8.5357	7.5	6.4286	5.75	4.8929	4.3214	3.6786	3.2222	2.9259	2.72	2.32	2.5	2.3158	2		MCAO+24h	Mean	6.8438	7.3125	8.4688	10.75	12.7188	14.375	15.4688	15.9688	15.8438	15.625	15.4375	14.3125	13.4375	12.6563
	SEM	0.3273	0.3335	0.3938	0.5847	0.6494	0.7888	0.6803	0.8188	0.9519	0.9407	0.9297	0.9471	0.8187	0.7038	0.6948	0.6408	0.6932	0.6636	0.7043	0.5941	0.6012	0.5048	0.4962	0.4659	0.4281	0.4527	0.4263	0.4348	0.3735	0.3249	0.3153			SEM	0.2661	0.2747	0.3965	0.4878	0.7032	0.7375	0.7405	0.7679	0.8195	0.747	0.8901	0.8963	0.9102	0.9076
	n	28	28	28	28	28	28	28	28	28	28	28	28	28	28	28	28	28	28	28	28	28	28	28	28	27	27	25	25	20	19	19			n	32	32	32	32	32	32	32	32	32	32	32	32	32	32
		8	8	9	11	14	17	15	18	19	18	16	19	18	15	13	9	7	6	6	4	4	4	4	4	2	2	1	0							9	9	12	14	20	19	17	17	15	16	15	14	11	8
		6	7	8	9	10	13	14	11	15	19	16	14	15	14	14	16	17	17	17	13	11	8	8	8	7	7	5	5	5	4	2				7	8	9	11	13	11	12	10	6	6	6	5	3	3
		7	7	8	8	9	10	10	9	10	10	9	8	9	10	10	9	10	7	6	5	4	2	1	1	1	1	1	0							7	8	8	11	12	13	16	15	16	16	20	19	16	15
																																				9	9	10	11	14	16	20	19	18	18	17	17	18	16
		8	8	10	11	14	15	12	12	11	10	11	11	10	10	10	10	11	10	8	9	8	8	8	7	7	7	7	7	6	6	5				7	7	7	9	10	12	15	17	19	21	27	27	27	22
		6	6	7	8	10	11	12	11	12	14	16	14	13	13	11	12	13	10	10	7	6	5	4	4	4	4	2	2	2	1	1				7	7	8	9	12	13	14	17	20	20	21	18	17	17
		8	8	11	13	15	17	16	15	21	18	17	15	15	14	12	11	8	6	5	4	4	4	3	2	2	1	1	1	1	1	1				8	8	8	8	12	16	16	15	16	16	15	13	11	9
		6	7	10	14	16	23	24	27	30	29	29	29	24	21	18	15	11	9	7	6	6	4	3	3	3	3	3	3	2	2	2				7	7	9	12	13	14	16	19	19	17	17	16	17	17
		6	6	8	11	14	14	12	12	10	8	8	10	9	9	9	10	9	8	8	8	8	8	8	5	4	4	4	4	3	3	2
		3	3	5	6	8	9	10	10	11	12	12	13	13	13	12	11	10	8	6	5	4	3	2	1	1	2	3	3	4	3	4				5	5	5	5	5	7	8	13	15	12	12	11	11	11
		6	6	8	10	11	12	14	12	17	16	15	16	17	15	16	15	15	16	18	16	15	13	10	11	10	10	9	8	5	4	4				8	8	11	12	12	16	18	16	16	16	15	16	16	12
		7	7	10	14	16	15	14	12	16	15	18	20	19	19	19	18	18	17	14	12	13	10	10	7	5	3	3	2	1	1	1				6	6	8	14	17	19	24	25	24	24	23	24	24	27
		10	10	11	13	18	20	18	21	23	20	20	18	18	16	14	12	11	10	9	9	9	7	7	6	5	5	5	4	4	2	2				8	8	10	15	15	20	21	18	17	17	12	11	10	7
		7	8	10	17	17	20	18	14	15	14	11	9	6	4	4	4	3	3	1	1	1	1	1	0											4	4	4	7	8	10	12	13	12	13	11	11	11	9
		6	6	8	14	15	14	14	14	15	14	13	10	10	10	11	10	10	10	8	6	4	3	3	3	3	2	1	0							8	10	11	16	19	23	24	27	25	23	22	18	18	19
		8	8	9	14	13	16	17	18	19	18	16	16	14	14	13	10	8	7	6	6	5	5	3	3	3	3	1	1	0						7	8	9	13	13	16	17	17	17	17	18	18	16	14
		8	8	8	9	12	13	15	15	18	19	17	16	16	10	8	7	7	6	4	4	4	4	4	4	2	1	1	0							9	10	15	17	26	26	24	24	25	24	28	25	22	20
		8	8	10	12	13	11	13	11	13	14	10	13	12	13	12	10	8	7	7	6	4	4	3	3	2	2	2	2	3	3	3				6	6	7	10	10	14	15	16	15	16	14	14	13	13
																																				6	6	7	11	15	18	22	20	22	18	19	17	15	14
		4	4	5	6	8	7	9	11	14	12	11	11	13	13	12	8	9	8	5	6	5	5	5	4	5	5	5	5	4	4	3				8	9	11	13	17	20	18	20	21	19	17	16	14	13
		5	5	7	11	10	11	12	15	17	17	16	14	14	14	13	11	11	10	9	6	4	4	3	3	2	2	2	2	2	2	2				5	6	6	10	10	13	12	11	10	13	12	11	10	11
		8	8	8	9	11	12	13	16	15	15	12	13	12	11	8	7	6	6	5	3	2	2	2	1	1	1	1	1	1	1	0				4	7	7	9	10	11	11	13	13	13	14	12	10	12
		6	6	7	10	12	13	15	17	14	13	14	16	14	15	15	13	10	10	7	6	4	2	2	2	1	1	1	0							8	10	12	12	13	15	15	15	15	17	17	14	16	15
		3	3	3	5	6	7	8	9	6	6	8	6	6	7	5	5	4	4	4	4	4	4	4	3	1	0									9	9	9	12	12	12	12	10	10	10	9	7	8	7
		3	3	4	6	7	8	12	14	13	11	10	10	10	9	10	9	9	8	6	5	5	5	5	4	3	3	2	1	1	1	1
		8	8	10	15	16	17	15	16	16	15	13	12	13	11	10	8	7	7	7	7	7	4	4	2	2	2	1	1	1	1	1				8	8	9	13	15	15	17	20	19	17	16	16	16	17
		8	8	10	12	17	21	22	23	25	26	25	23	21	17	16	13	13	10	8	6	6	4	4	3	3	2	2	2	2	2	1				7	7	8	10	11	12	14	16	15	17	16	14	13	11
		6	6	7	7	8	10	11	11	11	11	9	7	8	7	5	5	4	3	3	3	2	2	1	1	1	0									7	7	7	9	11	12	13	14	13	11	10	11	9	10
		7	8	10	13	17	15	17	19	16	15	15	11	12	13	14	14	15	8	7	6	5	5	2	2	2	1	1	1	1	1	0				4	5	9	10	11	11	11	8	8	11	12	10	10	9
		7	7	10	10	11	11	12	11	11	10	9	9	9	9	9	8	9	8	9	7	7	7	7	6	5	5	4	3	2	2	3				5	5	6	7	7	8	11	11	10	9	9	7	5	5
																																				6	6	7	9	11	12	12	12	13	11	11	11	11	10
																																				7	7	7	8	11	12	13	14	13	15	14	14	13	14
																																				8	8	8	10	11	12	12	14	15	14	13	14	12	12
																																				5	6	7	7	11	12	13	15	15	13	12	7	7	6
[truncated: 17 more columns]

## Sheet: Figure S6E
		5	10	15	20	25	30	35	40	45	50	55	60	65	70	75	80	85	90	95	100	105	110	115	120	125	130	135	140	145	150	155				5	10	15	20	25	30	35	40	45	50	55	60	65	70
Sham+4d	Mean	6.5758	6.7879	8.2424	10.4242	12.5758	14.0909	14.5152	14.5152	14.2424	13.5758	13.6061	13.3333	12.4242	11.8182	11	10.0606	9.1212	8.5455	8.303	7.5758	6.8788	6	5.3636	4.5455	3.9394	3.4848	3.2121	2.8438	2.5172	2.1429	2.2		MCAO+4d	Mean	6.0357	6.2857	7.8214	10.0714	11.6786	12.6071	13.4643	13.6429	13.6071	13.7143	12.9286	12.4286	11.9286	11.3929
	SEM	0.1996	0.203	0.3509	0.5557	0.6728	0.8341	0.7847	0.7564	0.765	0.7846	0.7461	0.733	0.7004	0.6621	0.6276	0.6184	0.5899	0.5592	0.6314	0.5888	0.5979	0.5383	0.4724	0.4809	0.4218	0.3871	0.403	0.3786	0.3084	0.2851	0.2769			SEM	0.2793	0.308	0.4019	0.5466	0.6648	0.6533	0.6833	0.7368	0.8007	0.7253	0.7144	0.7532	0.7254	0.8488
	n	33	33	33	33	33	33	33	33	33	33	33	33	33	33	33	33	33	33	33	33	33	33	33	33	33	33	33	32	29	28	25			n	28	28	28	28	28	28	28	28	28	28	28	28	28	28
		8	8	10	13	15	14	13	12	15	14	13	14	11	11	10	7	9	7	7	7	7	7	7	9	6	4	4	3	3	3	3				6	7	10	13	16	16	17	19	19	20	19	18	17	18
		6	6	7	7	7	11	13	16	15	15	16	17	15	15	14	12	9	8	8	7	7	6	6	6	5	5	4	2	1	1	0				4	4	7	7	11	12	15	14	16	14	14	14	14	11
		5	5	5	8	9	11	12	11	7	7	7	8	5	5	4	4	2	3	3	3	2	2	2	2	2	2	1	0							5	5	5	5	5	6	7	8	7	8	9	9	7	3
		6	7	7	6	9	12	13	12	11	12	12	12	12	12	14	14	14	14	14	14	14	12	9	9	9	9	7	7	6	5	5				9	9	10	11	13	11	14	14	14	12	13	12	11	11
		6	6	9	9	12	11	12	12	14	14	15	14	13	13	12	12	12	14	14	12	8	7	7	6	5	4	4	4	3	2	2				5	5	5	6	7	9	10	11	10	11	10	8	7	7
		8	8	9	12	14	17	20	19	18	19	19	15	15	15	12	12	10	10	14	11	10	7	6	3	3	3	2	2	2	1	1				7	7	10	13	18	16	15	19	17	18	18	19	18	18
		5	5	8	7	9	8	10	10	11	13	10	11	10	9	9	9	8	9	11	12	12	9	6	3	3	3	3	3	2	2	2				5	6	7	9	10	11	12	12	12	11	13	13	11	11
		7	7	10	12	14	18	20	19	19	18	20	20	19	16	14	10	8	9	9	8	9	9	7	7	5	5	6	3	1	0					8	8	11	13	13	14	15	15	14	15	16	12	11	11
		5	5	5	10	11	11	10	10	11	9	10	11	10	10	12	12	12	12	13	11	11	8	6	5	5	5	5	7	6	5	5				5	5	5	7	8	10	15	16	15	14	13	14	11	11
		6	6	8	9	10	9	9	9	9	8	10	10	8	7	6	5	6	6	6	5	4	3	2	2	2	2	1	1	1	1	0				5	5	7	10	11	14	15	16	18	16	15	12	13	10
		7	8	9	12	17	18	18	16	17	15	15	14	11	11	11	11	10	10	9	8	7	5	6	5	5	5	8	6	4	4	3				5	5	6	9	9	8	8	8	8	8	8	8	8	8
		7	7	8	12	14	14	14	15	17	15	15	15	13	11	10	9	9	8	8	7	6	5	3	3	1	1	1	1	1	1	1				5	6	7	8	10	10	10	10	11	12	12	10	8	5
		6	6	7	9	11	13	11	13	13	12	14	15	16	17	17	16	15	13	13	11	11	10	10	10	7	6	6	3	3	3	3				5	5	10	10	12	15	17	16	14	12	9	8	7	5
		7	7	7	7	9	13	13	14	13	13	15	14	12	13	13	13	13	12	12	11	11	12	11	11	11	10	9	7	5	4	4				6	6	6	8	9	12	16	15	13	14	14	16	15	14
		6	6	7	10	12	13	12	12	11	10	11	14	16	12	10	8	8	8	8	7	6	6	6	6	6	5	4	4	4	2	2				4	4	5	7	8	9	8	8	6	6	4	4	4	4
		6	7	9	9	12	12	12	9	10	9	9	8	9	8	9	8	7	6	6	7	6	5	5	4	3	3	3	2	2	2	2				6	8	9	14	16	16	15	16	15	15	13	12	11	11
		8	8	8	11	14	16	16	16	17	17	17	13	14	12	11	12	11	9	10	8	7	6	6	3	3	2	2	2	1	1	2				6	6	8	11	12	11	10	10	10	11	9	9	11	11
		8	9	13	15	19	26	24	21	16	17	16	16	14	13	12	9	9	5	2	1	1	1	1	1	1	1	1	2	2	1	1				7	7	9	12	14	15	14	14	12	13	14	14	12	11
		9	9	12	18	22	24	23	23	23	23	20	22	20	19	18	15	13	10	9	9	5	3	2	1	1	1	0								5	5	6	9	10	11	12	10	12	13	11	13	14	12
		8	8	12	16	18	23	23	23	21	18	15	13	13	13	11	9	7	7	5	4	4	3	3	2	2	2	2	2	1	1	0				6	6	8	11	14	12	11	12	12	13	9	9	11	11
																																				9	10	11	18	20	22	22	24	24	22	20	21	20	22
		5	6	7	9	11	11	10	13	13	12	14	14	12	10	9	10	9	6	6	6	4	3	3	2	3	2	1	0
		6	6	8	10	16	20	20	19	21	20	20	18	15	15	11	11	8	8	8	7	7	7	7	4	2	1	1	1	1	0					4	4	5	7	6	8	8	8	10	11	11	10	14	13
		6	7	7	11	13	12	12	10	7	5	5	4	4	4	4	3	3	3	3	2	2	2	2	1	1	1	1	1	1	0					8	8	11	12	14	14	14	13	13	16	14	12	13	13
		6	6	6	7	9	9	12	16	14	15	15	16	17	15	13	11	11	10	9	8	6	5	5	4	5	4	4	4	3	5	4				8	9	9	10	12	12	15	15	19	19	16	15	13	13
		6	6	10	16	18	17	16	16	17	15	16	15	15	15	15	13	11	11	12	11	11	8	9	6	5	4	4	5	5	4	3				7	7	10	11	14	16	18	17	21	20	19	19	18	18
		6	7	8	10	11	16	13	12	9	9	9	9	10	12	13	11	9	8	7	6	6	6	5	3	2	2	2	0							8	8	10	13	14	18	19	18	17	17	16	16	15	15
		6	6	6	6	5	7	9	10	12	9	8	4	4	3	2	2	2	3	3	4	3	4	3	4	4	3	2	2	2	2	2				5	5	6	11	12	14	13	13	13	13	14	13	13	15
		9	9	12	17	18	22	23	23	23	22	19	17	16	13	9	8	6	5	5	4	3	3	2	2	1	1	1	1	1	1	1				6	6	6	7	9	11	12	11	9	10	9	8	7	7
		8	8	8	10	11	12	14	15	16	13	13	13	13	13	13	14	14	13	10	9	8	8	7	6	5	4	2	1	0
		6	6	6	9	14	13	18	16	16	17	16	16	15	15	14	15	13	13	12	13	12	12	10	9	7	6	7	7	4	3	3
		7	7	9	12	14	14	14	19	16	17	20	20	17	17	15	14	12	11	10	9	10	9	6	5	5	5	4	4	4	2	2
		7	7	9	8	10	10	10	9	7	6	6	7	6	7	7	5	4	4	1	1	1	1	1	1	1	1	1	1	1	2	2
		5	5	6	7	7	8	10	9	11	10	9	11	10	9	9	8	7	7	7	7	6	4	6	5	4	3	3	3	3	2	2
[truncated: 17 more columns]

## Sheet: Figure S6F
		5	10	15	20	25	30	35	40	45	50	55	60	65	70	75	80	85	90	95	100	105	110	115	120	125	130	135	140	145	150	155				5	10	15	20	25	30	35	40	45	50	55	60	65	70
Sham+7d	Mean	6.7419	7.0323	8	10.7097	13.0968	14.9355	16.129	16.4839	16.2903	15.7742	15.2581	14.6452	13.6452	12.4194	10.8387	9.5161	8.6452	7.0323	5.7742	4.6452	3.9333	3.5714	3.1071	2.6296	2.1154	1.8696	1.6818	1.6111	1.625	1.7143	1.6154		MCAO+7d	Mean	7	7.2222	8.4722	10.3889	12.3056	14.1944	14.8889	15.1944	15.3611	14.8333	14.3889	13.5278	12.75	11.8889
	SEM	0.2895	0.2877	0.3076	0.3628	0.4737	0.5772	0.5952	0.6923	0.7763	0.7299	0.7463	0.7311	0.6681	0.662	0.6326	0.6026	0.6109	0.5318	0.4745	0.4832	0.4313	0.3311	0.3463	0.3253	0.2952	0.3099	0.338	0.2817	0.301	0.3219	0.3497			SEM	0.3261	0.3476	0.4281	0.5244	0.6335	0.6876	0.6711	0.6335	0.583	0.5382	0.5832	0.6191	0.6928	0.6628
	n	31	31	31	31	31	31	31	31	31	31	31	31	31	31	31	31	31	31	31	31	30	28	28	27	26	23	22	18	16	14	13			n	36	36	36	36	36	36	36	36	36	36	36	36	36	36
		8	9	9	11	14	18	19	18	15	13	15	16	14	13	14	14	14	10	10	10	7	6	6	6	5	6	6	5	5	5	5				10	11	12	17	19	23	25	26	26	24	26	24	24	21
		7	7	8	13	11	16	18	19	22	20	17	16	15	12	10	10	9	9	8	6	6	4	4	3	2	1	2	2	2	2	2				7	7	8	12	13	15	16	15	14	12	9	9	9	8
		6	6	7	12	16	21	20	15	15	13	16	15	13	11	9	6	6	6	6	5	6	5	4	2	2	1	1	1	0						8	8	12	12	13	13	14	13	12	12	11	8	6	5
		9	9	9	9	10	14	14	17	19	18	17	13	10	12	12	11	11	11	10	10	6	5	4	3	2	1	1	0							5	5	6	9	10	12	14	16	15	14	13	12	12	14
		7	7	9	12	17	18	21	24	26	26	27	26	24	21	14	13	12	9	7	7	3	3	3	3	2	1	2	2	2	1	1				5	5	8	8	11	13	15	12	12	12	11	12	12	11
		6	6	6	7	8	12	12	13	13	12	13	13	11	9	9	8	7	7	6	5	4	4	5	5	3	2	1	0							7	7	7	8	9	11	13	14	14	13	12	11	11	10
		6	7	9	14	17	18	19	15	16	16	18	19	18	15	13	11	9	8	7	5	3	3	3	2	0										10	11	13	16	24	25	21	19	17	14	13	14	13	11
		11	11	12	12	12	12	12	12	9	9	7	7	7	7	5	4	4	3	2	2	0														8	8	11	15	17	18	17	17	18	17	17	19	18	15
																																				7	7	8	11	12	15	17	20	17	16	17	15	16	16
		6	6	6	9	11	11	11	12	11	11	10	10	10	8	8	9	9	6	6	6	6	6	5	5	5	5	5	3	3	3	3				6	6	6	6	7	8	8	11	10	10	11	11	11	13
		5	6	6	9	11	12	12	19	19	20	18	20	16	14	11	12	12	11	11	10	10	7	7	6	5	4	4	3	2	1	1				9	9	9	11	11	13	15	12	14	14	13	11	9	9
		9	9	10	13	17	20	20	21	21	19	16	16	14	15	16	12	10	7	6	4	4	3	4	4	2	1	1	1	1	1	1				8	8	10	13	15	18	21	15	15	15	14	12	11	11
		7	7	7	8	14	14	18	17	15	14	14	13	11	10	6	6	5	3	3	3	3	2	1	1	1	1	1	1	2	2	2				10	10	11	12	12	14	13	13	11	12	12	9	9	9
		6	7	8	11	14	16	17	20	21	19	20	17	16	17	15	11	9	7	6	4	4	2	0												8	9	10	9	11	15	13	12	14	12	12	13	13	13
		9	9	11	13	14	16	18	18	16	13	15	15	17	16	14	14	14	10	6	4	3	3	2	1	0
		5	5	7	7	10	9	8	7	7	11	11	10	11	11	8	7	4	3	3	3	3	3	1	1	1	1	0								5	5	5	9	12	18	17	15	16	15	11	11	10	12
		6	6	8	11	11	12	14	15	17	14	14	14	14	13	13	10	8	6	6	2	2	2	2	1	1	1	0								7	7	8	9	8	10	10	8	9	12	11	11	11	13
		6	6	7	11	15	18	18	16	13	13	11	11	10	7	4	3	2	1	1	0															9	9	9	12	13	16	15	13	12	11	12	11	10	10
		5	5	6	10	12	14	14	16	13	17	16	14	14	12	11	9	8	8	8	4	4	4	4	2	1	1	1	1	0						6	6	8	9	10	10	13	13	13	13	12	10	10	9
		8	8	9	13	19	21	22	23	21	23	24	23	20	19	18	17	15	13	9	8	6	4	3	2	1	1	1	1	1	0					6	6	6	10	12	13	13	14	14	14	14	15	16	13
		5	6	7	11	12	13	15	15	17	18	16	15	14	14	11	11	13	11	10	10	9	8	7	6	5	4	3	2	2	2	1				4	4	5	7	10	13	17	21	18	17	20	21	22	21
		7	8	9	11	13	16	16	15	16	17	16	12	10	8	7	6	4	3	2	2	1	1	1	0											6	6	6	6	7	9	12	12	15	16	17	17	17	17
		5	6	7	11	12	12	16	13	12	11	10	11	11	10	9	10	10	8	5	5	5	5	4	3	3	2	2	2	1	2	2				3	4	6	6	8	9	9	13	15	15	13	14	12	12
																																				5	5	6	8	9	15	13	13	13	12	13	12	10	9
		5	5	5	10	13	14	18	20	20	20	19	17	16	14	14	11	11	10	6	4	4	3	2	2	2	0									7	8	8	10	13	13	11	13	13	19	19	19	19	19
		6	6	9	10	14	15	16	16	16	15	14	11	13	11	10	7	7	6	6	3	2	2	2	2	2	1	0								3	3	4	5	9	11	11	10	12	14	14	13	10	9
		6	6	7	11	16	15	15	16	16	15	13	11	12	11	11	10	6	4	2	1	0
		6	6	7	8	11	14	16	18	16	15	14	18	18	15	16	14	11	10	7	5	5	4	4	3	3	2	1	1	1	1	1				10	10	12	15	17	20	21	21	25	26	22	15	13	10
		5	6	7	8	10	12	13	11	12	11	11	15	11	12	10	7	6	4	3	3	2	2	2	2	2	2	2	1	1	1	0				10	10	11	15	16	16	15	18	16	15	15	12	11	10
		8	8	10	14	15	13	19	20	21	19	17	17	16	15	11	9	7	6	4	2	2	1	1	1	1	1	0								8	9	11	12	16	17	19	22	19	16	16	13	12	10
		8	8	9	13	14	17	19	23	23	21	20	18	18	18	14	13	13	7	6	5	4	4	3	2	2	2	2	2	2	2	1				5	5	5	6	7	10	11	11	17	17	16	16	18	15
		10	11	11	12	14	20	18	16	16	15	13	10	8	5	5	5	7	7	4	3	2	2	1	1	0										8	9	12	13	15	15	18	18	17	16	16	20	18	15
		6	6	6	8	9	10	12	11	11	11	11	11	11	10	8	5	5	4	3	3	2	2	2	2	2	2	1	1	1	1	1				5	5	5	7	8	6	8	14	18	14	14	12	11	11
																																				7	7	7	9	11	11	11	14	14	12	11	12	9	8
																																				6	6	8	9	11	14	16	18	18	17	16	14	13	13
																																				7	7	9	11	14	15	14	16	16	16	18	18	17	16
																																				8	9	12	14	16	16	18	16	16	15	14	8	6	4
																																				9	9	11	13	17	21	22	19	18	15	13	13	10	6
[truncated: 17 more columns]

## Sheet: Figure S6G
	Sham+24h	MCAO+24h	Sham+4d	MCAO+4d	Sham+7d	MCAO+7d
Mean	18.4118	18.9394	18.8571	19.7353	19.1538	19.037
SEM	0.751846	0.797652	1.07363	1.05407	0.915999	1.06683
n	34	33	28	34	26	27
	24	25	14	17	24	13
	20	24	16	22	25	15
	14	19	17	17	17	18
	11	21	15	16	22	21
	23	17	18	19	17	15
	15	21	21	19	12	15
	11	25	18	28	13	23
	23	25	10	22		24
	18	22	17	20	25
	24	12	27		16	20
	15	19	16	14	18	15
	17		34	25	20	21
		16	25	15	30	21
	12	17	23	10	21	26
	24	23		8	20	12
	13	20	16	17	23	19
	24	22	18	8	17	21
	19	27	15	38	20	19
	13	20	20	23
	14	14	16	19	18	15
	26	13	15	13	14	13
	28	21	16	23	17	28
	15				14	18
	19	18	18	21	10	18
	16	22	19	18	21	22
		16	23	15	26	13
	18	20	16	15	19	10
	19	22	11	27	19	35
	19	14	34	21		24
	22	19	20	30
	18	18		23
	18	7		25
	20	10		21
	19	21		17
	16	15		21
	19			24

## Sheet: Figure S6H
	Sham+24h	MCAO+24h	Sham+4d	MCAO+4d	Sham+7d	MCAO+7d
Mean	25.8824	26.4545	25.8929	26.8235	26.1538	26.3704
SEM	0.728543	0.976127	1.16308	1.21082	1.08229	1.16226
n	34	33	28	34	26	27
	31	35	20	25	29	18
	27	30	20	28	29	20
	20	24	23	25	27	26
	20	29	22	22	27	25
	28	31	26	26	26	24
	21	30	29	24	19	21
	19	37	28	37	20	27
	31	32	19	30		31
	25	28	21	31	34
	34	21	32		22	27
	24	28	26	18	22	21
	23		42	37	32	30
		21	34	19	39	28
	19	28	32	18	33	35
	31	32		15	29	20
	19	26	22	21	30	27
	32	30	24	15	24	29
	25	37	20	47	28	29
	25	27	27	27
	24	21	22	28	24	21
	31	18	21	19	17	19
	35	28	23	32	21	35
	25				21	24
	25	26	23	26	17	29
	24	29	26	25	25	28
		21	30	23	33	25
	27	27	22	20	24	17
	25	29	19	34	28	44
	28	22	41	29		32
	30	23	31	36
	28	26		30
	25	13		35
	24	15		30
	26	27		22
	23	22		26
	26			32

## Sheet: Figure S6I
	Sham+24h	MCAO+24h	Sham+4d	MCAO+4d	Sham+7d	MCAO+7d
Mean	1740.91	1832.87	1730.11	1787.34	1763.19	1682.1
SEM	62.8547	79.8601	84.1416	88.0723	94.3237	82.133
n	34	33	28	34	26	27
	2008.72	2249.75	1408	2349.95	1545.45	1248.16
	1468.63	2370.63	1389.22	1648.32	2074.81	1816.95
	1342.41	1665.33	1578.06	1774.61	2107.96	1323.43
	1161.49	2109.34	1589.83	1692.58	1244.27	1781.93
	1353.65	2389.19	1943.79	2008.29	1680.64	1435.97
	1248.88	2116.61	2000.64	1406.76	910.7	1532.89
	1202.64	2902.33	1535.73	2401.29	1044.86	1859.82
	2161.64	2351.79	1099.73	1686.81		2048.72
	1738.12	2169.17	1393.98	2264.44	2371.8
	2550.65	1503.84	2349.14		1382.52	1718.25
	1967.61	2298.33	1636.48	1033.76	1434.08	1615.75
	1608.11		2827.85	2127.29	2666.7	1810.8
		1393.46	2163.43	1189.99	2063.76	2201.15
	1365.42	1801.4	2032.07	1262.37	2243.37	2037.67
	2569.77	2098.4		674.95	2065.26	1193.66
	1571.9	1882.17	1590.67	1330.77	2418.02	1868.02
	2222.99	2252.32	1677.45	1057.93	2039.03	1872.02
	1682.37	2446.56	1314.75	3174.16	1773.02	1588.39
	1765.12	1567.83	1716.6	1507.79
	1534.62	1361.85	1330.8	1740.77	1271.89	1556.22
	1921.77	1341.91	1292.44	1190.63	1226.91	1162.62
	2440.88	1717.98	1222.08	2398.45	1504.08	1811.55
	1884.2				1150.37	1239.84
	1464.32	1730.72	1794.22	1890.8	1338.62	1777.06
	1688.86	2014.67	2008.57	1723.21	2055.27	1548.51
		1584.09	1546.95	1612.87	2282.29	1264.89
	2101.24	1959.18	1854.48	1291.57	2129.28	932.9
	1726.92	1913.75	1242.93	1894.39	1817.93	3092.56
	1512.26	1324.36	2860	2006.65		2076.88
	1626.87	1489.62	2043.09	2463.14
	2096.67	1678.09		2424.34
	1444.73	768.09		2000.19
	1538.91	1045.16		2247.8
	1753.56	1647.47		1641.74
	1724.6	1339.41		1706.5
	1740.25			1944.51

## Sheet: Figure S6J
		5	10	15	20	25	30	35	40	45	50	55	60	65	70	75	80	85	90	95	100	105	110	115	120	125	130	135	140	145	150	155				5	10	15	20	25	30	35	40	45	50	55	60	65	70
Sham+24h	Mean	6.9706	7.1471	8.2353	10.1471	12.7353	14.4412	16.1765	16.8235	16.7647	16.2941	15.2647	14.1765	13.6176	12.5882	11.5294	10.6765	10.0882	8.8824	8.0588	7.2059	6.6471	6.0882	5.3235	4.7353	4.2353	3.6061	2.9394	2.303	1.9375	1.7931	1.8333		MCAO+24h	Mean	6.8485	7.0303	7.8182	9.9091	12.7879	14.5758	14.9697	15.6061	15.7879	15.6364	14.9394	14.1818	13.5152	12.8485
	SEM	0.3116	0.2899	0.3534	0.4329	0.4983	0.5226	0.5827	0.5545	0.5189	0.6602	0.7243	0.6788	0.6445	0.5882	0.5884	0.6085	0.5841	0.5419	0.5289	0.508	0.522	0.5511	0.4955	0.4474	0.4389	0.3507	0.3075	0.2556	0.2729	0.3231	0.3333			SEM	0.343	0.3705	0.3805	0.5211	0.5947	0.736	0.6707	0.7941	0.7227	0.7162	0.755	0.7417	0.7232	0.7786
	n	34	34	34	34	34	34	34	34	34	34	34	34	34	34	34	34	34	34	34	34	34	34	34	34	34	33	33	33	32	29	24			n	33	33	33	33	33	33	33	33	33	33	33	33	33	33
		5	5	5	7	10	14	21	22	20	24	23	21	20	19	16	16	15	13	11	9	7	6	6	2	2	2	1	0							8	8	9	13	19	20	20	27	23	22	24	21	20	20
		6	6	7	9	17	22	22	19	17	16	12	12	11	10	8	6	6	5	5	4	4	2	1	1	1	1	1	1	1	1	1				6	7	7	11	12	18	14	18	20	20	20	20	20	19
		6	6	6	11	11	9	10	12	12	12	11	10	9	9	9	9	9	8	6	5	5	5	5	5	2	2	2	2	2	2	2				5	5	6	8	10	10	12	12	16	15	16	15	13	9
		9	9	9	11	14	13	13	13	14	12	10	9	8	7	6	6	5	5	5	4	3	2	1	1	1	1	1	1	1	0					8	10	10	12	14	15	18	17	19	18	19	18	18	17
		5	5	6	9	13	14	16	19	17	20	18	15	13	11	7	5	5	3	4	4	2	2	2	1	1	1	1	1	1	0					13	14	15	18	21	24	20	19	19	20	19	20	17	16
		4	5	5	7	11	14	16	16	16	15	13	10	10	10	10	6	5	5	3	2	2	1	1	1	1	1	1	1	0						7	7	7	7	11	12	13	12	11	13	10	9	10	11
		7	7	9	8	11	11	14	14	12	11	8	7	8	7	8	7	7	5	4	4	4	4	3	3	3	2	2	2	1	0					11	11	11	13	17	21	20	22	21	22	24	23	22	22
		8	8	8	11	11	14	17	15	15	16	15	15	16	18	17	17	15	14	13	13	13	13	13	11	10	4	4	3	4	4	4				7	7	7	9	12	15	15	18	18	17	19	18	15	15
		5	6	7	9	12	16	17	19	20	19	18	18	18	15	13	13	11	8	7	7	7	7	6	5	2	2	2	2	1	0					5	5	6	8	10	11	13	16	17	17	18	19	17	15
		9	9	10	14	18	19	21	22	23	25	25	21	22	20	18	17	17	14	13	13	11	13	11	11	10	8	8	4	4	2	2				7	7	8	13	14	12	13	13	13	12	10	9	9	8
		9	9	9	10	12	14	15	15	14	13	14	14	13	13	14	13	14	14	13	11	11	9	7	6	6	6	3	3	2	1	1				8	8	7	8	11	11	13	14	14	17	13	13	13	17
		6	6	8	8	9	10	13	12	12	13	10	10	9	7	5	4	5	4	3	3	3	3	4	4	4	4	4	4	2	2	2
																																				5	5	7	9	11	12	14	14	13	13	11	11	10	9
		7	8	8	8	10	10	9	8	12	11	12	11	9	9	10	9	6	5	4	4	4	5	4	4	3	3	3	3	2	3	2				11	11	11	17	18	23	23	22	23	23	18	14	14	13
		6	6	6	6	10	13	14	16	18	17	17	16	17	14	15	14	15	12	11	9	9	9	8	7	8	7	6	7	7	8	8				8	9	12	15	20	23	25	26	26	24	21	20	18	18
		6	6	7	8	10	12	12	14	15	15	14	12	12	12	11	11	12	8	8	8	8	8	5	5	4	4	3	3	2	2	2				6	6	7	9	14	17	15	16	15	15	12	12	11	11
		8	8	9	10	15	13	19	20	22	22	25	24	21	16	17	12	11	11	10	7	6	6	5	4	4	3	2	2	2	2	1				8	8	9	9	14	14	14	13	13	13	15	15	14	15
		6	6	9	8	10	12	14	14	15	13	14	14	14	14	15	14	13	12	12	10	9	6	6	6	6	6	4	2	2	2	0				8	8	8	8	10	13	16	16	16	18	17	16	18	17
		12	12	13	16	20	21	20	18	16	14	13	12	11	12	11	12	12	11	11	8	5	4	4	3	3	1	1	1	0						5	5	5	8	13	12	12	10	15	14	12	13	13	13
		10	10	12	15	17	17	19	18	16	12	10	10	10	9	7	6	6	5	4	4	3	3	3	3	4	2	2	1	1	1	1				7	7	8	9	11	14	13	14	13	11	10	10	8	8
		5	5	7	11	12	16	17	21	20	19	18	13	13	12	12	11	9	9	9	9	10	9	6	6	5	5	3	2	2	2	2				5	6	6	8	9	9	8	9	10	10	11	10	8	8
		7	7	7	9	12	17	19	19	22	22	23	22	20	15	12	12	11	11	10	9	9	8	7	7	7	6	7	6	6	6	4				6	6	8	9	12	11	13	16	13	12	12	10	8	8
		10	10	11	13	14	15	17	19	16	16	16	15	14	14	13	13	12	9	9	9	9	8	6	5	3	2	2	2	2	1	0
		6	6	6	9	12	15	17	17	19	16	14	13	13	11	8	7	8	8	8	6	6	3	2	2	2	2	1	1	1	1	1				7	7	8	10	12	15	19	18	18	16	14	12	13	12
		8	8	10	12	14	15	14	16	15	15	13	13	13	14	12	12	12	11	10	7	6	5	5	5	5	4	3	1	1	1	1				6	6	7	12	14	18	16	19	19	18	17	16	15	13
																																				4	4	5	7	9	10	9	8	10	12	12	13	13	12
		8	8	13	14	18	20	21	20	19	18	18	18	18	19	18	16	14	12	10	9	9	8	6	5	5	5	3	2	1	1	1				7	7	7	8	10	12	12	15	15	17	17	16	16	17
		5	6	7	7	9	11	11	13	14	12	13	13	14	14	12	12	13	9	9	11	11	11	9	8	8	6	4	3	3	2	2				6	6	7	9	13	16	18	19	19	19	19	19	20	19
		7	7	9	12	14	14	18	15	16	15	14	14	12	10	10	11	11	9	8	7	5	4	4	3	2	2	2	1	0						6	6	9	12	15	16	15	16	14	12	10	9	9	9
		6	6	7	10	10	15	19	19	19	19	16	13	10	9	9	10	8	7	7	7	7	6	5	5	5	2	2	2	2	2	1				4	4	5	6	10	16	17	16	16	16	16	15	14	14
		9	9	9	13	14	14	14	19	19	24	21	21	17	14	13	13	12	12	11	10	10	9	9	7	7	5	3	2	2	2	2				8	8	9	12	15	14	15	14	16	15	13	11	11	10
		7	7	10	13	17	16	19	17	16	15	14	13	13	12	12	10	8	6	4	2	2	1	1	1	0										6	6	6	5	6	6	9	7	7	6	6	5	5	3
		4	5	6	7	10	11	11	14	18	16	14	13	12	10	8	6	7	7	7	7	7	8	7	7	4	4	5	2	1	1	1				5	5	5	7	8	11	11	10	11	10	11	11	11	7
		7	7	7	9	11	13	17	20	15	13	13	13	15	15	13	13	11	11	11	11	10	10	10	8	6	6	4	3	1	0					6	6	7	9	13	15	13	14	13	13	12	12	12	9
		7	7	9	11	14	17	19	20	21	18	15	13	14	14	12	10	10	11	8	6	5	5	4	4	4	4	2	2	2	2	2				7	7	9	9	14	15	16	15	15	16	15	13	11	10
		7	8	9	10	11	14	15	17	15	16	15	14	14	13	11	10	8	8	6	6	4	4	5	5	6	6	5	4	3	1	1
[truncated: 17 more columns]

[truncated: 2 more sheets: Figure S6K, Figure S6L]
