# Supplementary material for: Poststroke dendritic arbor regrowth requires the actin nucleator Cobl
Source: PLoS Biol. 2021 Dec 13;19(12):e3001399. doi: 10.1371/journal.pbio.3001399 (PMC8699704; doi:10.1371/journal.pbio.3001399)
Supplement: S14 Data — This Excel file contains all numerical information of all data panels in S7 Fig organized in form of subfolders. The data include mean, SEM, n number, and all individual data points. (XLSX) [file pbio.3001399.s021.xlsx]

## Sheet: Figure S7D
	Sham+24h	MCAO+24h	Sham+4d	MCAO+4d
Mean	11.1905	8.25714	11.3667	7.62069
SEM	0.623428	0.523952	0.781221	0.651663
n	21	35	30	29
	13	16	13	7
	10	5	10	13
	10	9	13	9
	9	7	11	4
	14	6	16	5
	13	10	13	16
	13	8	12	5
	8	7	17	7
	18	11	14	4
	10	16	12	10
	10	6		8
	7	7	9	4
			7	6
	11	10	13
	8	9	9	4
	15	2	9	3
	10	5	10	8
	9	6	23	13
		7	10	9
	12	9	15	7
	16	7	8	7
	9	12		2
	10	5	6	11
		14	8	13
		9	9
		8	3	11
		9	16	4
			13	11
		11	11	5
		6	7	8
		6	19	7
		5	5
		11
		7
		9
		5
		9

## Sheet: Figure S7E
	Sham+24h	MCAO+24h	Sham+4d	MCAO+4d
Mean	16.1905	13.6	16.4333	12.4828
SEM	0.764134	0.715025	0.887568	0.866197
n	21	35	30	29
	20	23	20	10
	16	11	15	23
	16	16	16	13
	13	9	16	7
	19	12	21	9
	17	17	16	23
	19	12	16	8
	14	13	22	14
	23	16	21	10
	14	24	16	17
	15	10		11
	10	10	14	9
			13	11
	16	17	17
	12	14	17	8
	20	5	16	6
	14	7	14	15
	13	12	28	19
		14	15	14
	15	17	22	13
	23	14	13	10
	13	16		5
	18	10	10	15
		20	13	18
		15	14
		12	6	15
		11	22	8
			17	17
		18	18	10
		10	11	14
		9	26	10
		10	8
		18
		16
		14
		9
		15

## Sheet: Figure S7F
	Sham+24h	MCAO+24h	Sham+4d	MCAO+4d
Mean	1040.12	804.425	1055.72	709.953
SEM	51.1591	56.9613	57.4228	56.8823
n	21	35	30	29
	860.23	1829.36	1219.9	632.99
	1087.2	319.5	1184.65	1453
	1072.06	1163.85	815.59	773.48
	1003.48	627.11	665.3	564.34
	1080.37	581.7	1400.06	501.8
	1244.21	1098.64	1103.5	1347.04
	1436.56	938.87	1093.36	435.97
	791.71	925.59	1239.44	787.35
	1565.21	1041.63	1262.31	306.89
	1033.71	1108.46	1169.82	1170.86
	996.49	570.29		491.98
	836.63	623.72	1033.14	594.32
			900.37	487.22
	1397.73	1095.08	1166.18
	745.65	888.12	1023.24	574.27
	1040.59	317.68	1019.31	350.93
	1046.7	432.65	772.64	589.04
	711.55	765.84	1497.07	1036.36
		653.03	800.49	698.79
	1046.62	1138.32	1089.91	471.21
	1245.44	439.57	757.33	618.76
	824.78	1049.11		298.85
	775.69	254.01	654.82	835.36
		1225.33	819.15	675.16
		481.04	1179.85
		394.21	496.71	1172.92
		858.23	1653.19	524.56
			1192.51	1146.39
		1111.95	1356.68	598
		514.93	873.01	893.21
		518.02	1780.19	557.59
		805.29	451.78
		1130.46
		859.62
		921.23
		555.08
		917.33

## Sheet: Figure S7G
		5	10	15	20	25	30	35	40	45	50	55	60	65	70	75	80	85	90	95	100	105	110	115	120	125	130	135	140	145	150	155				5	10	15	20	25	30	35	40	45	50	55	60	65	70
Sham+24h	Mean	4.85714	5.09524	6.09524	7.33333	8.42857	9.33333	9.85714	10.5714	10.8571	10.5714	9.85714	9.38095	8.57143	7.90476	7.66667	6.71429	6.2381	5.66667	4.95238	4.28571	3.57143	3.14286	2.80952	2.38095	1.90476	1.61905	1.42857	1.04762	0.761905	0.666667	0.47619		MCAO+24h	Mean	5.08571	5.22857	6.45714	7.88571	9.11429	9.71429	9.8	9.37143	8.82857	8.31429	7.82857	7.05714	6.45714	5.65714
	SEM	0.269795	0.31551	0.413491	0.544817	0.611678	0.602903	0.553283	0.583795	0.622153	0.554511	0.513094	0.554102	0.615558	0.581069	0.618498	0.647864	0.635852	0.618498	0.611307	0.530691	0.50034	0.498979	0.47619	0.399262	0.389779	0.348303	0.305282	0.304539	0.291994	0.287297	0.235221			SEM	0.288058	0.281311	0.378726	0.444899	0.491561	0.552415	0.642736	0.671241	0.704709	0.766715	0.760899	0.736723	0.686414	0.638989
	n	21	21	21	21	21	21	21	21	21	21	21	21	21	21	21	21	21	21	21	21	21	21	21	21	21	21	21	21	21	21	21			n	35	35	35	35	35	35	35	35	35	35	35	35	35	35
		6	7	8	9	11	13	13	14	14	12	11	6	4	3	2	1	0	0	0	0	0	0	0	0	0	0	0	0	0	0	0				6	6	10	11	13	15	16	18	19	19	19	19	18	18
		5	6	6	6	8	11	11	12	9	9	8	9	6	6	5	5	5	5	5	5	5	4	4	3	4	4	3	3	3	3	3				6	6	7	9	6	6	4	3	3	2	1	0	0	0
		6	6	7	9	8	9	10	10	10	12	12	12	11	11	10	7	6	5	5	3	2	2	1	1	1	1	1	0	0	0	0				7	7	8	11	12	12	12	12	11	12	12	11	11	10
		4	4	4	4	6	5	6	7	7	7	7	11	11	10	11	11	10	9	7	7	6	5	5	4	3	3	3	2	1	0	0				2	3	4	5	5	5	6	6	6	8	8	7	8	7
		5	5	7	8	8	10	11	13	14	13	13	11	11	7	6	4	5	5	5	5	3	2	2	2	1	1	1	1	1	1	0				6	6	7	8	11	9	7	5	4	3	4	4	4	3
		4	5	6	9	12	12	10	9	9	10	10	10	9	8	9	7	6	6	7	7	6	5	5	5	4	4	4	4	4	4	3				7	7	7	7	9	9	9	9	9	10	10	8	9	7
		5	5	8	9	11	11	10	11	13	13	12	11	13	12	12	11	10	9	9	8	6	6	5	3	3	3	3	2	2	1	1				4	4	5	5	7	7	7	8	9	8	9	9	8	7
		6	6	6	6	6	7	7	7	8	9	8	9	7	8	8	6	5	5	4	3	2	2	2	1	0	0	0	0	0	0	0				6	6	8	10	11	12	12	10	10	10	8	8	8	7
		5	5	6	8	10	11	12	15	15	16	15	16	15	13	12	11	11	11	11	8	7	7	7	5	4	3	3	3	1	1	0				5	5	6	9	11	14	15	14	13	13	12	10	10	10
		4	4	6	6	8	10	11	12	12	10	10	8	8	8	8	8	8	7	6	4	4	3	2	2	2	1	1	1	0	0	0				7	7	10	16	15	17	18	17	15	13	12	11	6	5
		5	5	5	5	6	8	9	9	10	10	7	8	8	9	8	8	7	7	6	5	5	4	4	3	1	1	1	0	0	0	0				4	4	5	7	8	9	7	7	6	4	4	3	3	3
		3	3	3	5	6	7	7	7	7	8	8	7	7	7	6	6	6	6	6	6	4	4	3	3	2	2	2	1	0	0	0				3	3	4	6	6	6	6	6	7	7	6	5	5	5
		5	5	7	7	9	9	9	11	11	10	10	10	9	9	11	11	10	10	9	7	7	7	6	6	6	5	4	4	4	4	3				6	6	8	8	11	14	15	14	13	13	13	13	10	9
		4	4	4	5	4	4	5	7	8	8	8	8	8	8	9	8	7	7	4	4	1	1	1	1	1	0	0	0	0	0	0				5	5	7	8	11	12	13	13	11	11	11	9	10	6
		5	6	8	9	10	10	14	13	13	12	11	8	7	7	7	6	7	5	3	1	1	1	0	0	0	0	0	0	0	0	0				3	3	3	3	5	5	5	5	5	5	4	3	3	1
		4	4	4	5	8	9	11	11	11	11	11	10	9	9	8	7	6	6	4	4	4	4	4	4	3	3	1	0	0	0	0				2	2	3	3	5	5	5	5	4	3	3	3	3	3
		4	4	6	9	9	9	10	10	10	8	8	9	5	3	3	2	2	2	1	1	1	0	0	0	0	0	0	0	0	0	0				6	6	7	6	5	6	7	7	7	6	5	4	4	4
																																				7	7	8	9	9	10	9	7	6	5	5	5	5	5
		3	3	3	5	4	6	7	8	10	11	11	10	10	9	9	9	9	7	6	6	6	6	5	4	4	2	2	1	0	0	0				8	8	11	10	12	13	15	15	15	15	14	13	10	10
		7	7	9	11	15	15	15	16	18	16	13	13	11	9	7	5	5	3	3	3	3	1	1	1	1	1	1	0	0	0	0				5	6	9	9	8	9	9	8	6	2	1	1	0	0
		4	4	5	5	6	7	9	11	11	10	7	6	7	7	7	6	5	3	2	2	2	2	2	2	0	0	0	0	0	0	0				4	4	5	9	10	10	12	12	13	14	13	10	10	8
		8	9	10	14	12	13	10	9	8	7	7	5	4	3	3	2	1	1	1	1	0	0	0	0	0	0	0	0	0	0	0				5	5	5	6	5	6	4	2	2	0	0	0	0	0
																																				6	6	6	8	11	12	13	15	17	15	15	13	12	9
																																				5	5	9	11	11	12	11	9	3	2	1	1	0	0
																																				4	5	6	7	7	6	5	5	5	4	3	2	1	1
																																				2	2	3	5	6	7	8	9	9	9	9	8	7	7
																																				7	7	7	9	13	12	12	12	10	10	10	10	10	10
																																				3	3	4	8	9	9	9	8	7	6	6	4	4	4
																																				3	4	4	6	7	7	7	6	6	5	5	3	3	3
																																				5	5	5	6	6	7	8	9	9	9	8	7	7	6
																																				7	8	8	10	14	14	15	12	12	11	10	10	9	8
																																				8	8	11	12	13	11	10	10	9	9	8	9	8	6
																																				4	4	4	5	8	11	13	13	12	12	11	10	8	6
																																				4	4	6	7	9	8	7	6	5	5	5	5	4	3
																																				6	6	6	7	10	13	12	11	11	11	9	9	8	7
[truncated: 17 more columns]

## Sheet: Figure S7H
		5	10	15	20	25	30	35	40	45	50	55	60	65	70	75	80	85	90	95	100	105	110	115	120	125	130	135	140	145	150	155				5	10	15	20	25	30	35	40	45	50	55	60	65	70
Sham+4d	Mean	4.93333	5.23333	6.1	7.7	9.03333	10.2333	11.0333	11.2667	11.5	11.5	11.0333	10.1333	9.4	8.5	7.5	6.6	5.93333	5.23333	4.63333	3.86667	3.3	2.73333	2.36667	1.93333	1.56667	1.16667	1.1	0.766667	0.533333	0.333333	0.2		MCAO+4d	Mean	4.7931	4.96552	5.75862	7	8.10345	8.10345	8.48276	8.44828	7.72414	7.10345	6.27586	5.58621	4.89655	4.48276
	SEM	0.266667	0.274106	0.372472	0.465228	0.570306	0.624561	0.624193	0.602549	0.64103	0.67764	0.700547	0.729877	0.644339	0.570843	0.558631	0.550026	0.502713	0.490562	0.483006	0.425436	0.410074	0.412264	0.357138	0.314161	0.278268	0.225314	0.221541	0.170754	0.157081	0.138409	0.0884087			SEM	0.286732	0.315771	0.402135	0.478606	0.539898	0.573093	0.62702	0.668773	0.708667	0.719785	0.646888	0.630734	0.604468	0.56285
	n	30	30	30	30	30	30	30	30	30	30	30	30	30	30	30	30	30	30	30	30	30	30	30	30	30	30	30	30	30	30	30			n	29	29	29	29	29	29	29	29	29	29	29	29	29	29
		7	7	8	11	12	12	12	11	11	12	12	11	11	10	8	7	6	6	6	4	4	4	3	2	1	1	1	1	1	1	1				3	3	4	4	6	6	7	9	9	9	6	6	5	5
		5	5	5	7	8	8	11	10	10	11	10	10	9	7	7	8	8	8	8	8	8	8	6	5	5	3	3	2	1	1	0				8	8	10	11	12	14	18	17	17	17	13	11	12	11
		3	4	4	5	8	9	11	11	12	9	9	9	9	7	6	5	4	2	2	2	1	1	1	1	1	0	0	0	0	0	0				4	4	4	5	7	7	9	7	8	7	7	7	7	8
		5	5	5	6	9	9	13	11	9	9	10	7	3	3	2	1	1	1	1	1	1	0	0	0	0	0	0	0	0	0	0				3	3	3	5	6	6	6	5	5	5	5	4	3	3
		4	5	6	9	12	12	13	15	15	17	15	16	15	13	12	11	10	9	8	6	5	2	2	2	1	1	1	0	0	0	0				4	4	4	6	8	6	7	7	7	5	5	4	2	2
		3	3	4	6	9	10	10	10	11	13	13	13	13	12	10	7	7	7	6	5	3	3	2	2	1	1	1	0	0	0	0				7	7	8	11	15	12	14	17	17	17	14	14	10	10
		4	4	4	6	7	8	10	10	9	11	10	11	11	10	10	8	8	8	6	4	3	3	3	3	3	2	1	1	1	0	0				3	3	3	4	5	5	6	7	6	5	4	4	3	3
		5	7	7	9	10	12	14	15	18	19	18	15	12	10	9	6	5	4	2	2	2	1	1	1	1	1	1	1	0	0	0				7	7	7	9	11	11	9	8	8	7	7	7	6	6
		7	7	7	11	14	14	15	14	16	17	17	15	13	10	8	7	8	5	5	3	1	0	0	0	0	0	0	0	0	0	0				6	6	8	7	7	6	5	4	1	0	0	0	0	0
		4	4	5	8	9	13	12	12	11	10	11	9	9	10	10	10	9	8	8	7	6	5	5	3	3	1	1	0	0	0	0				7	8	10	13	14	16	14	14	14	11	11	10	10	8
																																				3	3	3	4	7	6	7	6	4	3	3	3	3	3
		5	6	6	8	7	8	8	9	9	9	9	8	8	8	7	6	7	7	8	8	7	4	4	3	3	2	1	1	0	0	0				5	5	5	7	7	7	8	7	7	8	6	5	5	5
		6	6	8	8	9	10	10	9	10	9	8	7	7	5	5	5	5	5	5	4	3	3	2	1	0	0	0	0	0	0	0				6	6	8	9	8	8	9	8	6	6	6	3	2	1
		4	5	5	5	6	8	8	11	14	13	10	9	10	10	10	8	7	7	7	6	6	5	4	4	4	3	3	2	1	1	1
		8	8	8	9	11	14	16	16	14	13	10	8	8	7	7	6	5	2	2	0	0	0	0	0	0	0	0	0	0	0	0				4	4	5	5	6	6	6	7	7	6	3	3	3	3
		6	6	8	10	13	14	14	14	14	13	13	9	8	8	6	4	3	3	2	2	2	1	1	0	0	0	0	0	0	0	0				3	3	3	3	3	4	4	4	4	4	5	5	4	4
		4	5	7	8	6	7	9	9	10	10	10	12	10	9	6	5	4	2	1	1	0	0	0	0	0	0	0	0	0	0	0				7	7	8	9	11	11	10	10	5	5	4	3	3	2
		5	6	8	9	11	14	15	16	16	18	17	16	14	11	11	9	9	8	7	5	5	5	4	4	2	2	2	1	0	0	0				6	7	8	8	10	9	12	12	12	12	10	10	10	8
		5	5	7	7	8	9	11	13	11	12	9	8	8	6	3	2	2	2	2	2	2	0	0	0	0	0	0	0	0	0	0				5	6	6	10	12	12	12	12	11	9	6	5	3	3
		7	7	11	15	17	18	16	14	13	12	10	7	7	7	5	4	3	3	2	1	0	0	0	0	0	0	0	0	0	0	0				6	6	8	10	8	8	7	8	6	4	2	1	1	1
		4	4	7	7	8	9	10	11	10	9	7	4	4	4	4	4	3	3	2	2	2	2	2	2	1	0	0	0	0	0	0				3	3	4	7	7	8	9	8	6	6	6	6	5	4
																																				3	3	4	4	4	3	3	2	1	1	1	1	1	1
		4	4	4	5	7	8	7	6	6	4	4	4	5	5	4	4	4	4	3	4	2	1	1	1	1	0	0	0	0	0	0				4	4	4	5	6	9	8	7	8	9	10	9	9	8
		5	5	6	6	6	8	7	8	9	10	10	8	8	7	6	5	3	2	2	2	2	1	1	0	0	0	0	0	0	0	0				5	5	6	7	11	12	13	13	9	7	6	2	1	1
		5	5	5	5	8	8	8	10	11	11	11	11	10	10	10	10	9	7	6	5	5	5	4	4	3	3	3	2	2	2	1
		2	2	2	3	3	3	3	5	5	5	4	4	4	4	4	4	4	3	3	2	2	2	2	2	2	2	2	2	2	0	0				4	4	4	5	8	10	9	10	10	9	7	7	8	8
		6	6	9	11	14	15	17	17	18	17	17	17	14	14	10	9	9	8	6	6	6	6	5	4	4	4	4	3	3	3	2				4	4	5	7	6	6	6	6	6	5	3	2	2	2
		4	4	4	8	9	10	10	10	9	11	13	11	12	11	8	8	7	7	7	6	5	5	4	2	2	2	2	2	2	2	1				5	5	7	9	10	9	10	10	9	11	12	10	9	8
		7	8	8	11	11	14	13	13	12	11	11	12	11	11	11	11	8	7	6	5	5	5	5	5	4	2	2	2	2	0	0				5	6	6	7	7	6	6	7	6	5	5	6	4	4
		4	4	4	5	5	6	7	7	8	8	8	10	9	8	8	6	6	6	5	4	4	3	3	2	2	2	2	1	1	0	0				6	7	8	8	8	7	7	8	9	6	5	5	5	6
		7	7	8	8	10	13	15	16	18	16	19	19	17	15	15	15	12	11	10	8	6	6	6	5	3	3	3	2	0	0	0				3	3	4	4	5	5	5	5	6	7	10	9	6	2
		3	3	3	5	4	4	6	5	6	6	6	4	3	3	3	3	2	2	1	1	1	1	0	0	0	0	0	0	0	0	0
[truncated: 17 more columns]

## Sheet: Figure S7I
	Sham+24h	MCAO+24h	Sham+4d	MCAO+4d
Mean	8.09524	4.91429	7.16667	5.24138
SEM	0.880759	0.482242	0.719328	0.613187
n	21	35	30	29
	6	4	2	11
	4	0	8	0
	10	11	7	6
	5	3	13	8
	8	7	3	10
	9	4	10	5
	2	3	7	7
	10	2	5	10
	3	9	12	1
	7	4	3	2
	8	3		1
	13	3	12	4
			12	6
	4	11	8
	12	5	7	6
	3	5	10	5
	15	3	2	3
	13	5	5	5
		2	0	11
	9	11	9	8
	10	5	7	4
	4	4		2
	15	5	10	6
		4	3	3
		7	13
		3	9	11
		5	8	4
			13	7
		5	0	0
		2	8	3
		9	2	3
		3	7
		2
		8
		8
		6
		1

## Sheet: Figure S7J
	Sham+24h	MCAO+24h	Sham+4d	MCAO+4d
Mean	9.2381	6.31429	8.33333	6.55172
SEM	0.925575	0.518192	0.73396	0.628914
n	21	35	30	29
	7	5	3	12
	5	2	9	2
	12	14	8	7
	6	4	14	9
	9	8	4	12
	10	5	11	6
	3	4	8	8
	11	3	6	11
	4	11	13	2
	8	5	4	3
	9	5		3
	14	4	14	5
			13	8
	5	13	10
	13	7	9	7
	4	7	11	6
	17	4	3	4
	14	6	6	6
		3	1	13
	10	12	11	9
	11	7	9	6
	5	5		4
	17	6	11	7
		5	4	4
		8	14
		6	10	13
		9	9	5
			14	9
		6	1	1
		3	9	4
		10	3	4
		4	8
		3
		9
		9
		7
		2

## Sheet: Figure S7K
	Sham+24h	MCAO+24h	Sham+4d	MCAO+4d
Mean	575.051	408.246	542.363	401.526
SEM	68.7275	42.622	54.6846	47.9397
n	21	35	30	29
	401.34	285.34	267.76	906.54
	163.98	39.21	561.82	99.22
	839.44	1054.07	394.89	382.01
	408.26	171.44	711.33	793.05
	618.9	513.47	338.47	507.68
	590.3	326.88	778.48	208.75
	104.81	136.23	568.01	462.33
	644.35	104.17	279.86	963.28
	147.43	507.08	926.36	127.46
	413.1	332.71	143.44	116.3
	539.72	186.34		65.28
	978.86	195.91	1075.89	346.57
			904.91	530.34
	377.41	949.13	600.2
	1026.21	450.82	495.27	443.38
	215.16	640.05	746.72	329.7
	1239.99	246.08	196.48	191.96
	964.17	462.21	261.86	290.4
		76.72	83.16	737.24
	558.92	834.72	421.36	432.23
	503.9	500.56	653.83	295.84
	450.25	260.41		441.91
	889.56	393.84	791.17	439.43
		388.78	236.33	163.11
		473.69	1047.19
		327.62	673.09	882.66
		564.34	535.08	324.67
			980.56	600.32
		324.64	66.11	27.14
		187.01	846.54	332.57
		712.33	138.01	202.86
		346.46	546.68
		292.98
		814.02
		714.11
		352.17
		123.07
